# Supplementary material for: 5-Hy­droxy-3-methyl-5-phenyl-4,5-di­hydro-1H-pyrazole-1-carbothio­amide
Source: Acta Crystallogr Sect E Struct Rep Online. 2011 Sep 30;67(Pt 10):o2777. doi: 10.1107/S1600536811036658 (PMC3201317; doi:10.1107/S1600536811036658)
Supplement: Supplementary file 1 [file e-67-o2777-sup1.cif]

##############################################################################
#                                                                            #
# This CIF contains the data in a paper accepted for publication in          #
# Acta Crystallographica Section E. It conforms to the requirements of       #
# Notes for Authors for Acta Crystallographica Section E, and has been       #
# peer reviewed under the auspices of the IUCr Commission on Journals.       #
#                                                                            #
# Full details of the Crystallographic Information File format               #
# are given in the paper "The Crystallographic Information File (CIF):       #
# a New Standard Archive File for Crystallography" by S. R. Hall, F. H.      #
# Allen and I. D. Brown [Acta Cryst. (1991), A47, 655-685].                  #
#                                                                            #
# The current version of the core CIF dictionary is obtainable from          #
# ftp://ftp.iucr.org/pub/cif_core.dic.                                       #
#                                                                            #
# Software is freely available for graphical display of the structure(s)     #
# in this CIF. For information consult the CIF software page                 #
# http://www.iucr.org/resources/cif/software.                                #
#                                                                            #
# This file may be used for bona fide research purposes within the           #
# scientific community so long as proper attribution is given to the journal # 
# article from which it was obtained.                                        #
#                                                                            #
##############################################################################
data_I
_audit_creation_method     'WinGX routine CIF_UPDATE'
_chemical_name_systematic
;
5-Hydroxy-3-methyl-5-phenyl-4,5-dihydro-1<i>H</i>-pyrazole-1-carbothioamide
;
_chemical_formula_moiety     'C11 H13 N3 O1 S1'
_chemical_formula_sum     'C11 H13 N3 O1 S1'
_chemical_formula_iupac     'C11 H13 N3 O1 S1'
_chemical_formula_weight     235.31
_symmetry_cell_setting     monoclinic
_symmetry_space_group_name_H-M     'P 21/c'
_symmetry_space_group_name_Hall     '-P 2ybc'
loop_
    _symmetry_equiv_pos_as_xyz
    'x, y, z'
    '-x, y+1/2, -z+1/2'
    '-x, -y, -z'
    'x, -y-1/2, z-1/2'
_cell_length_a     11.6955(6)
_cell_length_b     7.6889(4)
_cell_length_c     13.7588(10)
_cell_angle_alpha     90
_cell_angle_beta     111.978(7)
_cell_angle_gamma     90
_cell_volume     1147.35(12)
_cell_formula_units_Z     4
_cell_measurement_reflns_used     10287
_cell_measurement_theta_min     3.4611
_cell_measurement_theta_max     73.7899
_cell_measurement_temperature     298(2)
_cell_special_details     ?
_exptl_crystal_description     prism
_exptl_crystal_colour     white
_exptl_crystal_size_max     0.43
_exptl_crystal_size_mid     0.41
_exptl_crystal_size_min     0.39
_exptl_crystal_density_diffrn     1.362
_exptl_crystal_density_method     'not measured'
_exptl_crystal_F_000     496
_exptl_absorpt_coefficient_mu     0.264
_exptl_absorpt_correction_type     multi-scan
_exptl_absorpt_process_details     '(CrysAlis Pro; Oxford Diffraction, 2009)'
_exptl_absorpt_correction_T_min     0.54055
_exptl_absorpt_correction_T_max     1.00000
_exptl_special_details     ?
_diffrn_ambient_temperature     298(2)
_diffrn_radiation_type     MoK\a
_diffrn_radiation_wavelength     0.71073
_diffrn_radiation_source     ?
_diffrn_radiation_monochromator     graphite
_diffrn_measurement_device_type     'Oxford Diffraction Gemini E CCD'
_diffrn_measurement_method     '\w scans, thick slices'
_diffrn_reflns_number     19392
_diffrn_reflns_av_R_equivalents     0.0688
_diffrn_reflns_theta_min     1.88
_diffrn_reflns_theta_max     26.3
_diffrn_reflns_theta_full     25
_diffrn_measured_fraction_theta_max     0.997
_diffrn_measured_fraction_theta_full     1
_diffrn_reflns_limit_h_min     -14
_diffrn_reflns_limit_h_max     14
_diffrn_reflns_limit_k_min     -9
_diffrn_reflns_limit_k_max     9
_diffrn_reflns_limit_l_min     -17
_diffrn_reflns_limit_l_max     16
_refine_special_details
;
Refinement of <i>F</i>^2^ against ALL reflections. The weighted <i>R</i>-factor
<i>wR</i> and goodness of fit <i>S</i> are based on <i>F</i>^2^, conventional
<i>R</i>-factors <i>R</i> are based on <i>F</i>, with <i>F</i> set to zero for
negative <i>F</i>^2^. The threshold expression of <i>F</i>^2^ >
\s(<i>F</i>^2^) is used only for calculating <i>R</i>-factors(gt) <i>etc</i>.
and is not relevant to the choice of reflections for refinement.
<i>R</i>-factors based on <i>F</i>^2^ are statistically about twice as large
as those based on <i>F</i>, and <i>R</i>- factors based on ALL data will be
even larger.
;
_reflns_number_total     2326
_reflns_number_gt     2161
_reflns_threshold_expression     >2sigma(I)
_refine_ls_structure_factor_coef     Fsqd
_refine_ls_matrix_type     full
_refine_ls_R_factor_all     0.0491
_refine_ls_R_factor_gt     0.0466
_refine_ls_wR_factor_ref     0.1299
_refine_ls_goodness_of_fit_ref     1.069
_refine_ls_restrained_S_all     1.069
_refine_ls_number_reflns     2326
_refine_ls_number_parameters     157
_refine_ls_number_restraints     0
_refine_ls_hydrogen_treatment     mixed
_refine_ls_weighting_scheme     calc
_refine_ls_weighting_details
         'calc w=1/[\s^2^(Fo^2^)+(0.0808P)^2^+0.2816P] where P=(Fo^2^+2Fc^2^)/3'
_atom_sites_solution_hydrogens     geom
_atom_sites_solution_primary     direct
_atom_sites_solution_secondary     difmap
_refine_ls_shift/su_max     0
_refine_ls_shift/su_mean     0
_refine_diff_density_max     0.265
_refine_diff_density_min     -0.348
_refine_ls_extinction_method     none
_refine_ls_extinction_coef     ?
loop_
    _atom_type_symbol
    _atom_type_description
    _atom_type_scat_dispersion_real
    _atom_type_scat_dispersion_imag
    _atom_type_scat_source
    C C 0.0033 0.0016 'International Tables Vol C Tables 4.2.6.8 and 6.1.1.4'
    H H 0 0 'International Tables Vol C Tables 4.2.6.8 and 6.1.1.4'
    N N 0.0061 0.0033 'International Tables Vol C Tables 4.2.6.8 and 6.1.1.4'
    O O 0.0106 0.006 'International Tables Vol C Tables 4.2.6.8 and 6.1.1.4'
    S S 0.1246 0.1234 'International Tables Vol C Tables 4.2.6.8 and 6.1.1.4'
_computing_data_collection     'CrysAlis PRO (Oxford Diffraction, 2009)'
_computing_cell_refinement     'CrysAlis PRO (Oxford Diffraction, 2009)'
_computing_data_reduction     'CrysAlis PRO (Oxford Diffraction, 2009)'
_computing_structure_solution     'SHELXS-86 (Sheldrick, 2008)'
_computing_structure_refinement     'SHELXL-97 (Sheldrick, 2008)'
_computing_molecular_graphics     'Ortep-3 for Windows (Farrugia, 1999)'
_computing_publication_material
                                   'WinGX publication routines (Farrugia, 1999)'
loop_
    _atom_site_type_symbol
    _atom_site_label
    _atom_site_fract_x
    _atom_site_fract_y
    _atom_site_fract_z
    _atom_site_U_iso_or_equiv
    _atom_site_adp_type
    _atom_site_calc_flag
    _atom_site_refinement_flags
    _atom_site_occupancy
    _atom_site_disorder_assembly
    _atom_site_disorder_group
    N N1 0.38340(12) 0.44242(18) 0.08551(10) 0.0382(3) Uani d . 1 . .
    O O1 0.09679(11) 0.29274(18) 0.04417(11) 0.0503(3) Uani d . 1 . .
    N N3 0.47610(13) 0.1959(2) 0.22717(13) 0.0479(4) Uani d . 1 . .
    C C11 0.36034(14) 0.1729(2) 0.16030(12) 0.0370(3) Uani d . 1 . .
    C C10 0.36242(19) 0.7124(2) -0.00962(16) 0.0541(5) Uani d . 1 . .
    H H10C 0.4469 0.7273 0.0363 0.081 Uiso calc R 1 . .
    H H10A 0.3138 0.8058 0.0008 0.081 Uiso calc R 1 . .
    H H10B 0.3568 0.7128 -0.081 0.081 Uiso calc R 1 . .
    N N2 0.31423(12) 0.29247(17) 0.08476(10) 0.0392(3) Uani d . 1 . .
    H H3B 0.504(2) 0.124(3) 0.2795(18) 0.054(6) Uiso d . 1 . .
    H H3A 0.521(2) 0.286(3) 0.2218(18) 0.060(6) Uiso d . 1 . .
    H H1O 0.114(2) 0.194(4) 0.086(2) 0.068(7) Uiso d . 1 . .
    S S1 0.27587(4) 0.00137(5) 0.17302(3) 0.04557(19) Uani d . 1 . .
    C C6 0.17249(13) 0.1559(2) -0.08034(12) 0.0379(3) Uani d . 1 . .
    C C9 0.31586(15) 0.5446(2) 0.01356(12) 0.0396(4) Uani d . 1 . .
    C C7 0.18692(14) 0.2977(2) 0.00036(13) 0.0399(4) Uani d . 1 . .
    C C8 0.18774(17) 0.4804(2) -0.04428(16) 0.0489(4) Uani d . 1 . .
    H H8A 0.1694 0.4756 -0.1191 0.059 Uiso calc R 1 . .
    H H8B 0.1278 0.5551 -0.0317 0.059 Uiso calc R 1 . .
    C C1 0.07051(15) 0.0470(2) -0.11386(13) 0.0444(4) Uani d . 1 . .
    H H2 0.0119 0.0557 -0.0835 0.053 Uiso calc R 1 . .
    C C3 0.1390(2) -0.0863(3) -0.23965(14) 0.0559(5) Uani d . 1 . .
    H H4 0.1277 -0.1666 -0.293 0.067 Uiso calc R 1 . .
    C C5 0.25740(16) 0.1420(2) -0.12829(14) 0.0476(4) Uani d . 1 . .
    H H6 0.3263 0.214 -0.107 0.057 Uiso calc R 1 . .
    C C2 0.05503(17) -0.0744(3) -0.19207(14) 0.0527(5) Uani d . 1 . .
    H H3 -0.0128 -0.1484 -0.2125 0.063 Uiso calc R 1 . .
    C C4 0.2406(2) 0.0223(3) -0.20755(17) 0.0557(5) Uani d . 1 . .
    H H5 0.298 0.0149 -0.2394 0.067 Uiso calc R 1 . .
loop_
    _atom_site_aniso_label
    _atom_site_aniso_U_11
    _atom_site_aniso_U_22
    _atom_site_aniso_U_33
    _atom_site_aniso_U_12
    _atom_site_aniso_U_13
    _atom_site_aniso_U_23
    N1 0.0370(7) 0.0349(7) 0.0363(7) -0.0034(5) 0.0064(5) 0.0002(5)
    O1 0.0396(6) 0.0545(8) 0.0526(7) 0.0057(5) 0.0122(5) -0.0049(6)
    N3 0.0386(7) 0.0435(8) 0.0461(8) 0.0001(6) -0.0018(6) 0.0117(6)
    C11 0.0363(7) 0.0343(7) 0.0348(7) 0.0028(6) 0.0068(6) -0.0003(6)
    C10 0.0601(11) 0.0424(9) 0.0524(10) -0.0035(8) 0.0127(9) 0.0093(8)
    N2 0.0341(6) 0.0336(7) 0.0376(7) -0.0028(5) -0.0007(5) 0.0029(5)
    S1 0.0429(3) 0.0374(3) 0.0500(3) -0.00315(15) 0.0100(2) 0.00632(16)
    C6 0.0337(7) 0.0356(7) 0.0349(8) 0.0001(6) 0.0021(6) 0.0054(6)
    C9 0.0431(8) 0.0352(7) 0.0344(8) 0.0013(6) 0.0077(6) -0.0005(6)
    C7 0.0318(7) 0.0365(8) 0.0398(8) 0.0019(6) 0.0002(6) 0.0022(6)
    C8 0.0436(9) 0.0357(8) 0.0491(10) 0.0028(6) -0.0036(8) 0.0045(7)
    C1 0.0366(8) 0.0482(9) 0.0399(9) -0.0050(7) 0.0046(6) 0.0004(7)
    C3 0.0708(12) 0.0495(10) 0.0395(9) 0.0022(9) 0.0116(8) -0.0033(8)
    C5 0.0452(8) 0.0446(9) 0.0511(10) -0.0049(7) 0.0161(7) 0.0040(8)
    C2 0.0511(9) 0.0516(10) 0.0428(9) -0.0108(8) 0.0031(7) -0.0042(8)
    C4 0.0659(12) 0.0559(11) 0.0502(10) 0.0065(9) 0.0273(10) 0.0070(8)
_geom_special_details
;
All e.s.d.'s (except the e.s.d. in the dihedral angle between two l.s. planes)
are estimated using the full covariance matrix. The cell e.s.d.'s are taken
into account individually in the estimation of e.s.d.'s in distances, angles
and torsion angles; correlations between e.s.d.'s in cell parameters are only
used when they are defined by crystal symmetry. An approximate (isotropic)
treatment of cell e.s.d.'s is used for estimating e.s.d.'s involving l.s.
planes.
;
loop_
    _geom_bond_atom_site_label_1
    _geom_bond_atom_site_label_2
    _geom_bond_site_symmetry_2
    _geom_bond_distance
    _geom_bond_publ_flag
    N1 C9 . 1.279(2) ?
    N1 N2 . 1.4062(18) ?
    O1 C7 . 1.397(2) ?
    O1 H1O . 0.93(3) ?
    N3 C11 . 1.334(2) ?
    N3 H3B . 0.87(2) ?
    N3 H3A . 0.89(3) ?
    C11 N2 . 1.340(2) ?
    C11 S1 . 1.6958(16) ?
    C10 C9 . 1.481(2) ?
    C10 H10C . 0.96 ?
    C10 H10A . 0.96 ?
    C10 H10B . 0.96 ?
    N2 C7 . 1.5077(18) ?
    C6 C1 . 1.387(2) ?
    C6 C5 . 1.387(2) ?
    C6 C7 . 1.520(2) ?
    C9 C8 . 1.493(2) ?
    C7 C8 . 1.535(2) ?
    C8 H8A . 0.97 ?
    C8 H8B . 0.97 ?
    C1 C2 . 1.384(3) ?
    C1 H2 . 0.93 ?
    C3 C2 . 1.373(3) ?
    C3 C4 . 1.382(3) ?
    C3 H4 . 0.93 ?
    C5 C4 . 1.384(3) ?
    C5 H6 . 0.93 ?
    C2 H3 . 0.93 ?
    C4 H5 . 0.93 ?
loop_
    _geom_angle_atom_site_label_1
    _geom_angle_atom_site_label_2
    _geom_angle_atom_site_label_3
    _geom_angle_site_symmetry_1
    _geom_angle_site_symmetry_3
    _geom_angle
    _geom_angle_publ_flag
    C9 N1 N2 . . 108.12(12) ?
    C7 O1 H1O . . 105.7(15) ?
    C11 N3 H3B . . 117.4(14) ?
    C11 N3 H3A . . 121.5(15) ?
    H3B N3 H3A . . 121(2) ?
    N3 C11 N2 . . 116.99(15) ?
    N3 C11 S1 . . 120.81(13) ?
    N2 C11 S1 . . 122.18(11) ?
    C9 C10 H10C . . 109.5 ?
    C9 C10 H10A . . 109.5 ?
    H10C C10 H10A . . 109.5 ?
    C9 C10 H10B . . 109.5 ?
    H10C C10 H10B . . 109.5 ?
    H10A C10 H10B . . 109.5 ?
    C11 N2 N1 . . 119.56(12) ?
    C11 N2 C7 . . 127.61(13) ?
    N1 N2 C7 . . 112.54(12) ?
    C1 C6 C5 . . 118.38(16) ?
    C1 C6 C7 . . 121.50(15) ?
    C5 C6 C7 . . 119.93(14) ?
    N1 C9 C10 . . 122.10(15) ?
    N1 C9 C8 . . 114.56(15) ?
    C10 C9 C8 . . 123.34(15) ?
    O1 C7 N2 . . 110.74(13) ?
    O1 C7 C6 . . 113.58(13) ?
    N2 C7 C6 . . 110.55(12) ?
    O1 C7 C8 . . 108.45(14) ?
    N2 C7 C8 . . 100.40(12) ?
    C6 C7 C8 . . 112.34(14) ?
    C9 C8 C7 . . 104.14(13) ?
    C9 C8 H8A . . 110.9 ?
    C7 C8 H8A . . 110.9 ?
    C9 C8 H8B . . 110.9 ?
    C7 C8 H8B . . 110.9 ?
    H8A C8 H8B . . 108.9 ?
    C2 C1 C6 . . 120.76(17) ?
    C2 C1 H2 . . 119.6 ?
    C6 C1 H2 . . 119.6 ?
    C2 C3 C4 . . 119.37(18) ?
    C2 C3 H4 . . 120.3 ?
    C4 C3 H4 . . 120.3 ?
    C4 C5 C6 . . 120.67(17) ?
    C4 C5 H6 . . 119.7 ?
    C6 C5 H6 . . 119.7 ?
    C3 C2 C1 . . 120.45(17) ?
    C3 C2 H3 . . 119.8 ?
    C1 C2 H3 . . 119.8 ?
    C3 C4 C5 . . 120.35(19) ?
    C3 C4 H5 . . 119.8 ?
    C5 C4 H5 . . 119.8 ?
loop_
    _geom_torsion_atom_site_label_1
    _geom_torsion_atom_site_label_2
    _geom_torsion_atom_site_label_3
    _geom_torsion_atom_site_label_4
    _geom_torsion_site_symmetry_1
    _geom_torsion_site_symmetry_2
    _geom_torsion_site_symmetry_3
    _geom_torsion_site_symmetry_4
    _geom_torsion
    _geom_torsion_publ_flag
    N3 C11 N2 N1 . . . . -6.3(2) ?
    S1 C11 N2 N1 . . . . 172.51(12) ?
    N3 C11 N2 C7 . . . . -179.61(16) ?
    S1 C11 N2 C7 . . . . -0.8(2) ?
    C9 N1 N2 C11 . . . . -173.10(14) ?
    C9 N1 N2 C7 . . . . 1.16(18) ?
    N2 N1 C9 C10 . . . . -177.61(15) ?
    N2 N1 C9 C8 . . . . 2.3(2) ?
    C11 N2 C7 O1 . . . . 55.5(2) ?
    N1 N2 C7 O1 . . . . -118.22(15) ?
    C11 N2 C7 C6 . . . . -71.3(2) ?
    N1 N2 C7 C6 . . . . 115.00(14) ?
    C11 N2 C7 C8 . . . . 169.90(16) ?
    N1 N2 C7 C8 . . . . -3.79(18) ?
    C1 C6 C7 O1 . . . . 6.9(2) ?
    C5 C6 C7 O1 . . . . -178.28(14) ?
    C1 C6 C7 N2 . . . . 132.09(15) ?
    C5 C6 C7 N2 . . . . -53.08(19) ?
    C1 C6 C7 C8 . . . . -116.66(17) ?
    C5 C6 C7 C8 . . . . 58.17(19) ?
    N1 C9 C8 C7 . . . . -4.7(2) ?
    C10 C9 C8 C7 . . . . 175.24(16) ?
    O1 C7 C8 C9 . . . . 120.77(15) ?
    N2 C7 C8 C9 . . . . 4.61(18) ?
    C6 C7 C8 C9 . . . . -112.86(15) ?
    C5 C6 C1 C2 . . . . 1.1(2) ?
    C7 C6 C1 C2 . . . . 175.99(15) ?
    C1 C6 C5 C4 . . . . -0.1(3) ?
    C7 C6 C5 C4 . . . . -175.07(16) ?
    C4 C3 C2 C1 . . . . 1.1(3) ?
    C6 C1 C2 C3 . . . . -1.6(3) ?
    C2 C3 C4 C5 . . . . -0.1(3) ?
    C6 C5 C4 C3 . . . . -0.4(3) ?
loop_
    _geom_hbond_atom_site_label_D
    _geom_hbond_atom_site_label_H
    _geom_hbond_atom_site_label_A
    _geom_hbond_site_symmetry_A
    _geom_hbond_distance_DH
    _geom_hbond_distance_HA
    _geom_hbond_distance_DA
    _geom_hbond_angle_DHA
    O1 H1O S1 . 0.93(3) 2.35(3) 3.1256(15) 141(2)
    N3 H3A S1 2_655 0.89(2) 2.81(2) 3.5827(17) 145.9(19)
    N3 H3B N1 2_645 0.87(2) 2.30(2) 3.158(2) 168(2)
_iucr_refine_instructions_details
;
TITL exp_984 in P 21/c
CELL  0.71073  11.6955   7.6889  13.7588   90.000  111.978   90.000
ZERR    19.00   0.0006   0.0004   0.0010    0.000    0.007    0.000
LATT   1
SYMM  - X, 1/2 + Y, 1/2 - Z
SFAC  C    H    N    O    S
UNIT  44 52 12 4 4
MERG   2
FMAP   2
PLAN   10
BOND   $H
acta    50
conf
L.S.   100
WGHT    0.080800    0.281600
FVAR       8.01848
N1    3    0.383398    0.442416    0.085508    11.00000    0.03704    0.03486 =
         0.03626    0.00021    0.00637   -0.00336
O1    4    0.096787    0.292744    0.044172    11.00000    0.03960    0.05446 =
         0.05257   -0.00491    0.01221    0.00573
N3    3    0.476099    0.195919    0.227166    11.00000    0.03863    0.04346 =
         0.04612    0.01173   -0.00179    0.00008
C11   1    0.360344    0.172897    0.160299    11.00000    0.03628    0.03427 =
         0.03478   -0.00027    0.00684    0.00280
C10   1    0.362422    0.712361   -0.009617    11.00000    0.06008    0.04243 =
         0.05244    0.00932    0.01271   -0.00346
AFIX  33
H10C  2    0.446908    0.727305    0.036325    11.00000   -1.50000
H10A  2    0.313785    0.805785    0.000846    11.00000   -1.50000
H10B  2    0.356761    0.712774   -0.081049    11.00000   -1.50000
AFIX   0
N2    3    0.314234    0.292471    0.084761    11.00000    0.03407    0.03360 =
         0.03763    0.00292   -0.00068   -0.00283
H3B   2    0.504185    0.124245    0.279541    11.00000    0.05388
H3A   2    0.520761    0.286454    0.221762    11.00000    0.06001
H1O   2    0.113946    0.193970    0.086441    11.00000    0.06848
MOLE    1
S1    5    0.275873    0.001366    0.173025    11.00000    0.04291    0.03743 =
         0.04997    0.00632    0.01002   -0.00315
C6    1    0.172486    0.155852   -0.080337    11.00000    0.03370    0.03560 =
         0.03494    0.00537    0.00211    0.00013
C9    1    0.315863    0.544577    0.013558    11.00000    0.04314    0.03523 =
         0.03438   -0.00053    0.00769    0.00125
C7    1    0.186916    0.297722    0.000362    11.00000    0.03176    0.03646 =
         0.03985    0.00225    0.00018    0.00193
C8    1    0.187735    0.480434   -0.044284    11.00000    0.04358    0.03569 =
         0.04911    0.00453   -0.00358    0.00280
AFIX  23
H8A   2    0.169433    0.475555   -0.119061    11.00000   -1.20000
H8B   2    0.127840    0.555089   -0.031706    11.00000   -1.20000
AFIX   0
C1    1    0.070514    0.047034   -0.113863    11.00000    0.03660    0.04819 =
         0.03993    0.00040    0.00461   -0.00497
AFIX  43
H2    2    0.011860    0.055737   -0.083456    11.00000   -1.20000
AFIX   0
C3    1    0.139050   -0.086257   -0.239654    11.00000    0.07084    0.04949 =
         0.03949   -0.00335    0.01159    0.00219
AFIX  43
H4    2    0.127748   -0.166591   -0.292990    11.00000   -1.20000
AFIX   0
C5    1    0.257401    0.142037   -0.128294    11.00000    0.04522    0.04462 =
         0.05113    0.00401    0.01610   -0.00486
AFIX  43
H6    2    0.326334    0.213970   -0.106967    11.00000   -1.20000
AFIX   0
C2    1    0.055029   -0.074398   -0.192072    11.00000    0.05111    0.05156 =
         0.04281   -0.00419    0.00313   -0.01084
AFIX  43
H3    2   -0.012762   -0.148440   -0.212510    11.00000   -1.20000
AFIX   0
C4    1    0.240607    0.022324   -0.207547    11.00000    0.06587    0.05595 =
         0.05017    0.00699    0.02733    0.00654
AFIX  43
H5    2    0.297959    0.014885   -0.239379    11.00000   -1.20000
HKLF    4
REM  exp_984 in P 21/c
REM R1 =  0.0466 for   2161 Fo > 4sig(Fo)  and  0.0491 for all   2326 data
REM    157 parameters refined using      0 restraints
END
WGHT      0.0778      0.3065
REM Highest difference peak  0.265,  deepest hole -0.348,  1-sigma level  0.087
Q1    1   0.3397  0.5595 -0.1595  11.00000  0.05    0.26
Q2    1  -0.0437  0.1026 -0.0213  11.00000  0.05    0.22
Q3    1   0.5184  0.6170  0.1211  11.00000  0.05    0.22
Q4    1   0.0235 -0.0223 -0.0427  11.00000  0.05    0.20
Q5    1   0.0986  0.8119 -0.0169  11.00000  0.05    0.20
Q6    1   0.0000  0.0000  0.0000  10.50000  0.05    0.20
Q7    1   0.5571  0.7477  0.0240  11.00000  0.05    0.20
Q8    1   0.4460  0.4734  0.1590  11.00000  0.05    0.19
Q9    1   0.1044 -0.1603 -0.3883  11.00000  0.05    0.19
Q10   1   0.2222  0.0928 -0.3403  11.00000  0.05    0.19
;
data_global
_journal_date_recd_electronic     2011-07-25
_journal_date_accepted     2011-09-08
_journal_name_full     'Acta Crystallographica, Section E'
_journal_year     2011
_journal_volume     67
_journal_issue     10
_journal_page_first     o2777
_journal_page_last     o2777
_journal_paper_category     QO
_journal_coeditor_code     DS2131
_publ_contact_author
;
'G. Roy, Tapashi'
Department of Chemistry
University of Chittagong
Chittagong 4331
Bangladesh
;
_publ_contact_author_email     tapashir@yahoo.com
_publ_contact_author_fax     ?
_publ_contact_author_phone     ?
_publ_section_title
;
5-Hydroxy-3-methyl-5-phenyl-4,5-dihydro-1<i>H</i>-pyrazole-1-carbothioamide
;
_publ_section_title_footnote     .
loop_
    _publ_author_name
    _publ_author_footnote
    _publ_author_address
    'Ganguly, Biplab' .
;
Department of Chemistry
University of Chittagong
Chittagong 4331
Bangladesh
;
    'Foi, Ana' .
;
Departamento de Qu\'imica Inorg\'anica, Anal\'itica y Qu\'imica
F\'isica/INQUIMAE-CONICET,
Facultad de Ciencias Exactas y Naturales, Universidad de Buenos Aires,
Argentina
;
    'Doctorovich, Fabio' .
;
Departamento de Qu\'imica Inorg\'anica, Anal\'itica y Qu\'imica
F\'isica/INQUIMAE-CONICET,
Facultad de Ciencias Exactas y Naturales, Universidad de Buenos Aires,
Argentina
;
    'K. Dey, Benu' .
;
Department of Chemistry
University of Chittagong
Chittagong 4331
Bangladesh
;
    'G. Roy, Tapashi' .
;
Department of Chemistry
University of Chittagong
Chittagong 4331
Bangladesh
;
_publ_section_synopsis     .
