# Supplementary material for: 5-Hy­droxy-3-methyl-5-phenyl-4,5-di­hydro-1H-pyrazole-1-carbothio­amide
Source: Acta Crystallogr Sect E Struct Rep Online. 2011 Sep 30;67(Pt 10):o2777. doi: 10.1107/S1600536811036658 (PMC3201317; doi:10.1107/S1600536811036658)
Supplement: Supplementary file 2 [file e-67-o2777-Isup2.hkl]

#
# h,k,l, Fc-squared, Fo-squared, sigma(Fo-squared) and status flag
#
data_I
_shelx_title ' exp_984 in P 21/c'
_shelx_refln_list_code          4
_shelx_F_calc_maximum      144.77
_exptl_crystal_F_000       496.00
_reflns_d_resolution_high  0.8022
 
loop_
 _symmetry_equiv_pos_as_xyz
 'x, y, z'
 '-x, y+1/2, -z+1/2'
 '-x, -y, -z'
 'x, -y-1/2, z-1/2'
 
_cell_length_a    11.6955
_cell_length_b     7.6889
_cell_length_c    13.7588
_cell_angle_alpha  90.000
_cell_angle_beta  111.978
_cell_angle_gamma  90.000
 
_shelx_F_squared_multiplier     1.000
 
loop_
 _refln_index_h
 _refln_index_k
 _refln_index_l
 _refln_F_squared_calc
 _refln_F_squared_meas
 _refln_F_squared_sigma
 _refln_observed_status
   1   0   0       21.08       48.61      0.68 o
   2   0   0    10817.94     7675.23    243.73 o
   3   0   0      596.94      613.88     43.91 o
   4   0   0       23.93       30.01      0.68 o
   5   0   0     2029.45     2148.41     16.71 o
   6   0   0        7.47       14.59      0.53 o
   7   0   0       34.91       46.36      0.80 o
   8   0   0        1.44        2.48      0.51 o
   9   0   0      811.02      758.01     57.59 o
  10   0   0        9.54        9.28      0.71 o
  11   0   0      430.93      452.78      3.27 o
  12   0   0        0.22       -0.41      0.58 o
  13   0   0       10.02       11.32      0.49 o
   1   1   0     7270.51     5757.10    102.35 o
   2   1   0      396.43      389.63     12.02 o
   3   1   0        1.92        6.88      1.18 o
   4   1   0       12.09       16.45      0.55 o
   5   1   0       12.41       12.61      0.38 o
   6   1   0       39.50       35.69      0.71 o
   7   1   0       49.90       59.09      1.09 o
   8   1   0      118.34      123.20      3.41 o
   9   1   0       54.71       52.80      3.52 o
  10   1   0      152.41      166.06      2.14 o
  11   1   0       13.69       12.07      0.75 o
  12   1   0       12.91       13.65      0.48 o
  13   1   0       93.57       91.38      1.00 o
   0   2   0     1143.03     1326.86     17.28 o
   1   2   0      963.90      963.05      6.71 o
   2   2   0     3078.75     3127.15     51.25 o
   3   2   0      619.53      620.17     13.44 o
   4   2   0     1620.53     1639.49     20.64 o
   5   2   0        0.08        1.80      0.28 o
   6   2   0      993.20     1001.43     12.24 o
   7   2   0      626.79      553.81      4.73 o
   8   2   0        4.53        5.30      0.54 o
   9   2   0      593.11      546.26     32.63 o
  10   2   0       10.65       13.50      0.90 o
  11   2   0        4.63        6.07      0.44 o
  12   2   0       23.57       24.17      0.81 o
  13   2   0        7.28        6.46      0.32 o
   1   3   0       99.03       96.63      2.95 o
   2   3   0      924.67      934.59     15.87 o
   3   3   0       76.47       82.80      1.77 o
   4   3   0      286.57      315.95      7.38 o
   5   3   0       23.29       35.46      0.71 o
   6   3   0      547.29      523.66      3.22 o
   7   3   0      332.61      307.19      5.44 o
   8   3   0       34.16       29.40      1.74 o
   9   3   0       63.15       69.71      1.32 o
  10   3   0       71.89       75.88      2.03 o
  11   3   0       12.43       12.71      0.47 o
  12   3   0        9.52        7.64      0.37 o
   0   4   0     3336.36     3149.73     35.61 o
   1   4   0      108.73      113.18      1.65 o
   2   4   0     1241.16     1201.37     11.16 o
   3   4   0      347.62      358.24      4.54 o
   4   4   0      324.21      323.06      4.30 o
   5   4   0      409.01      395.94      7.61 o
   6   4   0       85.06       88.32      2.09 o
   7   4   0       47.26       49.50      2.87 o
   8   4   0       17.34       15.71      1.59 o
   9   4   0       61.00       69.30      1.57 o
  10   4   0       70.79       74.96      1.45 o
  11   4   0       79.68       83.18      2.15 o
  12   4   0       11.09        7.17      0.29 o
   1   5   0       46.09       48.66      0.63 o
   2   5   0        8.13        6.71      0.47 o
   3   5   0       43.47       42.88      0.61 o
   4   5   0        6.19        6.46      0.41 o
   5   5   0       49.68       46.58      2.58 o
   6   5   0       35.01       28.10      1.03 o
   7   5   0       91.98       87.38      4.37 o
   8   5   0        4.33        3.85      0.41 o
   9   5   0       32.73       31.04      0.57 o
  10   5   0        7.03        5.24      0.39 o
  11   5   0        7.65        5.41      0.25 o
   0   6   0      928.46      967.93      9.91 o
   1   6   0       65.98       72.72      1.06 o
   2   6   0     1019.06     1020.98     34.32 o
   3   6   0        0.03        0.60      0.45 o
   4   6   0      414.08      386.13     26.60 o
   5   6   0       40.53       38.86      3.79 o
   6   6   0        3.34        4.17      0.53 o
   7   6   0       77.52       81.61      1.67 o
   8   6   0        9.66       10.97      0.41 o
   9   6   0       72.64       78.05      0.70 o
  10   6   0        0.47        0.51      0.23 o
   1   7   0      272.32      276.65     12.82 o
   2   7   0       33.48       28.77      0.70 o
   3   7   0       27.60       33.09      0.93 o
   4   7   0       39.18       42.31      0.77 o
   5   7   0        0.95        1.33      0.44 o
   6   7   0       35.24       37.49      0.83 o
   7   7   0        0.16        0.53      0.35 o
   8   7   0        7.86        6.13      0.32 o
   9   7   0        5.42        6.20      0.44 o
   0   8   0       22.53       25.28      0.91 o
   1   8   0        1.74        2.18      0.40 o
   2   8   0      258.15      272.80      5.05 o
   3   8   0        0.02        0.32      0.38 o
   4   8   0      259.92      259.30      3.16 o
   5   8   0       22.22       24.59      0.54 o
   6   8   0       70.91       66.98      1.25 o
   7   8   0      144.52      126.27      4.03 o
   1   9   0        8.26        7.46      0.41 o
   2   9   0       35.06       34.32      0.68 o
   3   9   0        5.10        4.33      0.36 o
   4   9   0        4.30        4.20      0.34 o
 -13   1   1       47.59       48.57      1.08 o
 -12   1   1      254.87      251.14      1.48 o
 -11   1   1      182.77      193.01      2.00 o
 -10   1   1      633.96      568.07     50.98 o
  -9   1   1      119.12      114.77      4.76 o
  -8   1   1      311.41      310.19      6.23 o
  -7   1   1      115.13      129.29      1.33 o
  -6   1   1     2592.04     2523.86     25.43 o
  -5   1   1      201.07      240.51      5.14 o
  -4   1   1     2010.87     2107.01      9.50 o
  -3   1   1     1483.60     1423.27     57.71 o
  -2   1   1     1873.17     1963.72     18.99 o
  -1   1   1      335.84      362.93      3.33 o
   0   1   1       27.42       28.43      0.48 o
   1   1   1     1515.26     1320.51     14.36 o
   2   1   1     2080.26     1931.40     43.50 o
   3   1   1     2244.82     2374.26      6.87 o
   4   1   1     1338.91     1401.49     21.06 o
   5   1   1      576.01      558.52      9.18 o
   6   1   1        7.56        7.10      0.44 o
   7   1   1       92.03       76.55      0.97 o
   8   1   1       17.14       21.37      0.99 o
   9   1   1      130.13      121.05      7.63 o
  10   1   1        0.06        1.27      0.52 o
  11   1   1        3.19        2.79      0.43 o
  12   1   1      102.74      104.24      2.19 o
  13   1   1        0.15        0.56      0.33 o
 -13   2   1        2.92        3.19      0.30 o
 -12   2   1       24.96       25.41      0.98 o
 -11   2   1       39.49       37.34      0.79 o
 -10   2   1        2.02        2.07      0.47 o
  -9   2   1       74.47       68.32      3.91 o
  -8   2   1        3.28        3.08      0.43 o
  -7   2   1       48.50       55.79      1.81 o
  -6   2   1      223.82      230.45      4.81 o
  -5   2   1       45.74       44.72      0.94 o
  -4   2   1       79.88       81.24      1.12 o
  -3   2   1        0.33        1.65      0.54 o
  -2   2   1     1937.19     1913.05     37.81 o
  -1   2   1      142.58      132.83      5.24 o
   0   2   1      176.89      159.27      1.74 o
   1   2   1      136.61      125.22      4.75 o
   2   2   1      545.84      547.87      2.40 o
   3   2   1      542.53      619.60      9.12 o
   4   2   1       15.92       14.87      0.53 o
   5   2   1       23.81       30.51      0.58 o
   6   2   1      118.71      120.39      1.37 o
   7   2   1        1.62        3.39      0.46 o
   8   2   1       15.32       11.69      0.79 o
   9   2   1       89.61       90.46      6.82 o
  10   2   1       40.50       39.28      0.83 o
  11   2   1       85.65       88.98      1.04 o
  12   2   1       14.70       13.71      0.47 o
 -13   3   1        6.18        6.11      0.36 o
 -12   3   1       66.91       63.25      1.09 o
 -11   3   1       12.48       12.14      0.55 o
 -10   3   1        7.72        9.93      0.56 o
  -9   3   1       71.67       65.24      3.29 o
  -8   3   1      603.37      487.60      7.38 o
  -7   3   1       12.27       10.79      0.57 o
  -6   3   1     1980.89     1794.68     25.04 o
  -5   3   1      303.81      333.72      7.77 o
  -4   3   1      509.52      493.24      9.16 o
  -3   3   1      727.68      760.92     12.91 o
  -2   3   1      149.72      178.55      4.74 o
  -1   3   1     1897.31     1905.73     39.37 o
   0   3   1      155.53      147.91      4.21 o
   1   3   1      409.33      405.16      7.93 o
   2   3   1       64.76       79.24      1.46 o
   3   3   1     3003.25     2941.36     53.98 o
   4   3   1       54.59       54.87      1.52 o
   5   3   1      992.85      904.10     13.16 o
   6   3   1       48.74       52.29      1.16 o
   7   3   1      102.00       89.39      2.23 o
   8   3   1      552.30      505.79     23.05 o
   9   3   1       68.32       74.23      1.03 o
  10   3   1      122.63      126.99      1.34 o
  11   3   1        8.93        7.42      0.39 o
  12   3   1      120.58      109.70      1.88 o
 -12   4   1       16.11       16.08      0.45 o
 -11   4   1       15.69       12.35      0.41 o
 -10   4   1       68.09       71.87      1.26 o
  -9   4   1      293.70      308.49      3.89 o
  -8   4   1        3.19        5.43      0.64 o
  -7   4   1       12.86        9.30      0.79 o
  -6   4   1      381.45      380.49      5.62 o
  -5   4   1      167.51      172.51      4.97 o
  -4   4   1      628.17      672.67      4.92 o
  -3   4   1       21.75       24.49      0.57 o
  -2   4   1     1240.01     1263.02     13.25 o
  -1   4   1      407.82      409.79      3.65 o
   0   4   1        6.37        5.19      0.24 o
   1   4   1      877.85      956.32     15.40 o
   2   4   1       42.62       37.82      0.86 o
   3   4   1       63.68       88.33      1.71 o
   4   4   1      323.76      352.74      6.62 o
   5   4   1       14.21       11.88      0.60 o
   6   4   1      253.33      244.43      6.00 o
   7   4   1      299.69      273.76     15.33 o
   8   4   1      216.16      231.52      3.44 o
   9   4   1      214.08      219.87      3.29 o
  10   4   1       52.79       61.21      2.00 o
  11   4   1       11.91       12.09      0.63 o
 -11   5   1       10.84       12.76      0.39 o
 -10   5   1      421.06      401.77      5.67 o
  -9   5   1        2.41        3.37      0.40 o
  -8   5   1      492.55      500.83      9.42 o
  -7   5   1       74.95       53.21      1.62 o
  -6   5   1      485.83      371.84      4.40 o
  -5   5   1       65.22       68.98      3.66 o
  -4   5   1      401.96      357.02     11.00 o
  -3   5   1        0.78        3.62      0.37 o
  -2   5   1       38.36       34.20      0.66 o
  -1   5   1      186.45      176.46      2.35 o
   0   5   1      332.31      348.70      4.43 o
   1   5   1     1221.67     1214.20     16.95 o
   2   5   1       31.04       40.14      1.41 o
   3   5   1      128.93      121.13      2.12 o
   4   5   1       86.81       89.85      2.14 o
   5   5   1      201.58      191.83      9.80 o
   6   5   1        6.40        9.15      0.71 o
   7   5   1      136.51      143.80      2.10 o
   8   5   1        0.18        1.15      0.39 o
   9   5   1      219.09      228.12      1.35 o
  10   5   1       62.44       61.82      1.40 o
  11   5   1        6.34        6.10      0.30 o
 -10   6   1       33.65       27.73      0.45 o
  -9   6   1       71.51       63.70      0.70 o
  -8   6   1       21.15       20.21      0.49 o
  -7   6   1        5.50        3.54      0.41 o
  -6   6   1       21.42       20.72      0.59 o
  -5   6   1        1.26       -0.81      0.81 o
  -4   6   1        0.40        1.14      0.50 o
  -3   6   1       95.50       99.30      4.73 o
  -2   6   1      160.38      153.86      5.48 o
  -1   6   1       55.63       60.63      1.30 o
   0   6   1        3.79        2.81      0.43 o
   1   6   1      243.31      247.86      6.76 o
   2   6   1       65.03       58.35      2.33 o
   3   6   1       32.19       29.56      1.12 o
   4   6   1      242.18      218.15     16.08 o
   5   6   1       13.59       14.36      0.63 o
   6   6   1        6.26        6.83      0.51 o
   7   6   1        0.03        0.15      0.44 o
   8   6   1        0.19       -0.02      0.35 o
   9   6   1       12.85       15.35      0.40 o
  10   6   1        0.09        0.49      0.33 o
  -9   7   1       40.12       41.51      0.74 o
  -8   7   1      123.07      119.59      2.30 o
  -7   7   1        0.20        0.31      0.35 o
  -6   7   1       33.87       36.20      0.95 o
  -5   7   1        2.82        3.27      0.45 o
  -4   7   1      150.36      160.16      2.23 o
  -3   7   1       23.45       23.01      0.73 o
  -2   7   1      359.11      336.66      6.78 o
  -1   7   1      119.24      121.52      6.20 o
   0   7   1      782.54      811.47     37.57 o
   1   7   1      489.85      505.97     10.71 o
   2   7   1      161.65      170.25      4.08 o
   3   7   1      123.92      126.65      2.51 o
   4   7   1      295.28      295.41      3.95 o
   5   7   1       67.28       75.17      1.63 o
   6   7   1       29.59       27.02      0.63 o
   7   7   1       33.84       33.51      0.72 o
   8   7   1       48.26       47.60      1.77 o
  -7   8   1        9.84       10.54      0.44 o
  -6   8   1       35.39       34.95      0.76 o
  -5   8   1        0.56        1.12      0.34 o
  -4   8   1       48.22       49.11      1.01 o
  -3   8   1       47.70       50.77      0.80 o
  -2   8   1       24.16       25.94      0.63 o
  -1   8   1      160.32      175.57      1.83 o
   0   8   1       18.91       20.89      0.56 o
   1   8   1       28.32       32.61      0.61 o
   2   8   1        8.09        8.64      0.44 o
   3   8   1       19.37       17.12      0.50 o
   4   8   1       10.01       11.06      0.46 o
   5   8   1        0.59        1.41      0.33 o
   6   8   1        1.56        1.92      0.27 o
   7   8   1        7.13        4.85      0.90 o
  -4   9   1       54.61       52.52      1.16 o
  -3   9   1        1.65        1.94      0.38 o
  -2   9   1        7.45        8.20      0.58 o
  -1   9   1       13.02       13.69      0.44 o
   0   9   1        5.84        6.39      0.38 o
   1   9   1      149.41      146.82      5.07 o
   2   9   1        5.14        3.96      0.34 o
   3   9   1       88.33       84.92      2.96 o
   4   9   1        1.50        1.22      0.36 o
 -14   0   2       65.65       65.11      1.51 o
 -13   0   2        2.13        1.36      0.62 o
 -12   0   2      144.96      159.79      2.26 o
 -11   0   2      438.69      477.63      7.28 o
 -10   0   2      135.57      118.35      9.72 o
  -9   0   2      205.88      193.30      8.53 o
  -8   0   2      460.73      453.36      8.01 o
  -7   0   2     1303.38     1182.55     10.58 o
  -6   0   2      100.43      100.60      1.81 o
  -5   0   2      149.27      163.85      1.51 o
  -4   0   2     1484.50     1577.09      5.30 o
  -3   0   2      235.66      228.74     12.84 o
  -2   0   2    16588.60    10261.29    155.92 o
  -1   0   2     1927.32     1875.63     54.44 o
   0   0   2      497.88      469.49     29.77 o
   1   0   2      172.11      168.08      3.00 o
   2   0   2     3375.20     3250.69      7.24 o
   3   0   2      190.95      199.75      2.02 o
   4   0   2     8866.71     8856.81    187.73 o
   5   0   2     1207.98     1375.80     27.91 o
   6   0   2     2172.07     2089.80     60.14 o
   7   0   2        2.49        4.39      0.49 o
   8   0   2      758.47      700.45     46.83 o
   9   0   2       67.02       78.52      2.43 o
  10   0   2      396.78      404.62     13.19 o
  11   0   2      116.98      107.36      1.88 o
  12   0   2        0.03       -0.14      0.57 o
 -13   1   2        2.50        2.46      0.27 o
 -12   1   2       73.41       78.90      0.91 o
 -11   1   2        1.22        1.89      0.39 o
 -10   1   2       21.38       20.21      1.03 o
  -9   1   2      724.85      678.46     23.95 o
  -8   1   2       18.01       18.37      0.58 o
  -7   1   2       93.45       95.39      1.03 o
  -6   1   2       63.54       58.19      0.64 o
  -5   1   2       84.50       96.93      0.94 o
  -4   1   2      871.46      907.78      8.12 o
  -3   1   2      756.04      737.66     23.96 o
  -2   1   2     3940.89     3488.92     45.82 o
  -1   1   2     2644.90     2360.35     64.20 o
   0   1   2     1220.37     1082.95     34.59 o
   1   1   2       47.89       45.16      1.65 o
   2   1   2     7911.16     5136.67    149.39 o
   3   1   2     1185.11     1276.79     16.04 o
   4   1   2      561.11      593.79      9.26 o
   5   1   2      458.50      536.08      8.52 o
   6   1   2       17.02       22.02      0.58 o
   7   1   2       84.52       80.19      2.95 o
   8   1   2       57.08       52.89      2.40 o
   9   1   2      122.25      105.37      8.26 o
  10   1   2       28.71       26.04      0.85 o
  11   1   2        5.07        5.10      0.47 o
  12   1   2        0.65        0.33      0.32 o
 -13   2   2        6.32        4.72      0.29 o
 -12   2   2       63.58       67.43      0.93 o
 -11   2   2       22.94       24.17      0.55 o
 -10   2   2      110.90      107.08      5.81 o
  -9   2   2      199.71      167.08      5.25 o
  -8   2   2      557.57      549.46      9.45 o
  -7   2   2      661.62      559.60      2.75 o
  -6   2   2       76.72       73.99      1.51 o
  -5   2   2      496.25      484.73      9.49 o
  -4   2   2       31.91       40.09      1.14 o
  -3   2   2     3347.36     3227.56     72.22 o
  -2   2   2       25.08       20.66      0.86 o
  -1   2   2      651.63      594.83     20.60 o
   0   2   2     3320.82     3350.23     44.36 o
   1   2   2     1356.69     1350.18     33.27 o
   2   2   2     6176.38     5791.02    102.51 o
   3   2   2      520.67      511.63      6.74 o
   4   2   2        9.66       22.91      0.56 o
   5   2   2       44.91       50.29      0.88 o
   6   2   2      976.79      914.33      8.23 o
   7   2   2       31.15       25.24      1.40 o
   8   2   2      640.83      617.04     50.51 o
   9   2   2        2.61        2.38      0.52 o
  10   2   2      128.32      139.78      2.04 o
  11   2   2      123.50      129.44      1.07 o
  12   2   2       56.53       49.69      0.82 o
 -13   3   2       18.76       18.01      0.57 o
 -12   3   2        3.92        4.31      0.32 o
 -11   3   2        3.65        4.59      0.40 o
 -10   3   2       18.76       18.40      0.54 o
  -9   3   2      326.45      298.16     19.13 o
  -8   3   2        6.73        3.52      0.61 o
  -7   3   2        0.68        0.98      0.55 o
  -6   3   2      142.14      133.33      4.37 o
  -5   3   2      476.07      480.36      6.85 o
  -4   3   2       17.25       42.30      8.23 o
  -3   3   2      488.59      546.85      7.71 o
  -2   3   2      296.02      327.49      5.90 o
  -1   3   2       58.67       66.56      1.39 o
   0   3   2      548.61      543.14      7.31 o
   1   3   2      132.30      152.85      2.12 o
   2   3   2       50.11       57.72      1.48 o
   3   3   2      519.98      531.15      8.21 o
   4   3   2      290.79      345.32      4.80 o
   5   3   2      175.83      171.70      1.70 o
   6   3   2       51.15       49.89      0.88 o
   7   3   2        0.72        1.11      0.52 o
   8   3   2      105.09       94.68      7.68 o
   9   3   2       57.03       55.57      0.89 o
  10   3   2       45.94       50.32      1.91 o
  11   3   2        1.53        1.24      0.32 o
  12   3   2       47.64       39.85      1.06 o
 -12   4   2       42.65       41.00      0.78 o
 -11   4   2        4.94        5.03      0.35 o
 -10   4   2       55.07       59.41      1.02 o
  -9   4   2       89.59       93.79      1.56 o
  -8   4   2       81.85       66.75      1.39 o
  -7   4   2      410.89      332.37      2.58 o
  -6   4   2       68.78       69.09      4.79 o
  -5   4   2      481.46      443.75     12.99 o
  -4   4   2      114.54      122.46      1.95 o
  -3   4   2      726.11      699.31      5.35 o
  -2   4   2       43.78       35.86      0.55 o
  -1   4   2     1830.43     1740.17     18.95 o
   0   4   2       88.55      103.79      2.28 o
   1   4   2      552.49      558.25     10.66 o
   2   4   2      376.02      344.98      4.43 o
   3   4   2      350.35      358.32      4.71 o
   4   4   2     1679.73     1533.89     20.57 o
   5   4   2       43.36       40.77      0.79 o
   6   4   2      964.95      881.41     33.11 o
   7   4   2       35.79       31.63      1.86 o
   8   4   2      464.97      495.96      6.29 o
   9   4   2       41.38       47.68      1.09 o
  10   4   2      126.88      119.88      1.03 o
  11   4   2        7.48        8.12      0.33 o
 -12   5   2        0.39        0.35      0.26 o
 -11   5   2        2.64        2.97      0.31 o
 -10   5   2       10.29       14.20      0.56 o
  -9   5   2       38.58       38.45      0.78 o
  -8   5   2       20.33       24.40      0.54 o
  -7   5   2       52.70       40.41      1.14 o
  -6   5   2       78.25       60.72      1.54 o
  -5   5   2       14.08       15.73      1.16 o
  -4   5   2        1.82        1.68      0.45 o
  -3   5   2      220.23      251.01      5.90 o
  -2   5   2      144.36      146.96      2.93 o
  -1   5   2        0.05        1.09      0.29 o
   0   5   2       64.28       72.59      1.15 o
   1   5   2       31.57       28.82      0.87 o
   2   5   2        2.03        2.45      0.35 o
   3   5   2       91.48       93.63      2.70 o
   4   5   2        4.44        5.42      0.53 o
   5   5   2       30.04       27.07      1.66 o
   6   5   2       22.25       24.45      1.31 o
   7   5   2       13.97       13.76      0.51 o
   8   5   2       15.84       15.41      0.54 o
   9   5   2       14.66       13.64      0.74 o
  10   5   2        9.04        7.29      0.43 o
 -11   6   2        5.40        4.17      0.29 o
 -10   6   2       26.58       24.42      0.83 o
  -9   6   2       33.95       36.50      0.61 o
  -8   6   2        6.21        6.66      0.37 o
  -7   6   2       34.90       39.89      0.82 o
  -6   6   2        5.72        5.65      0.50 o
  -5   6   2      323.50      293.93     29.29 o
  -4   6   2       47.47       48.22      2.59 o
  -3   6   2      418.12      405.44     16.86 o
  -2   6   2        0.04        0.78      0.43 o
  -1   6   2      654.62      662.94     18.38 o
   0   6   2       62.81       59.68      2.47 o
   1   6   2       18.94       22.74      1.26 o
   2   6   2      233.54      244.28      8.10 o
   3   6   2       69.16       70.14      3.98 o
   4   6   2      763.56      711.90     53.63 o
   5   6   2        0.46        1.42      0.47 o
   6   6   2      263.60      267.51      5.37 o
   7   6   2        0.09        0.67      0.42 o
   8   6   2      135.78      139.10      1.91 o
   9   6   2        0.75        0.64      0.25 o
  -9   7   2       33.54       34.35      0.78 o
  -8   7   2       19.08       22.31      0.73 o
  -7   7   2        3.10        2.53      0.39 o
  -6   7   2       15.72       17.90      0.56 o
  -5   7   2        7.97       10.24      0.58 o
  -4   7   2        5.03        3.98      0.50 o
  -3   7   2       31.07       28.80      0.80 o
  -2   7   2       35.98       32.89      1.16 o
  -1   7   2       50.06       46.26      1.28 o
   0   7   2        0.74        0.61      0.43 o
   1   7   2      131.02      148.89      3.33 o
   2   7   2       60.80       65.28      1.61 o
   3   7   2       50.18       56.74      1.60 o
   4   7   2       78.36       79.25      0.94 o
   5   7   2        4.72        3.82      0.43 o
   6   7   2       43.37       44.93      0.78 o
   7   7   2        0.12        0.72      0.36 o
   8   7   2       67.35       64.72      3.64 o
  -7   8   2       26.05       27.86      0.83 o
  -6   8   2        6.83        6.18      0.38 o
  -5   8   2      171.62      179.08      3.86 o
  -4   8   2       25.98       26.83      0.64 o
  -3   8   2      200.39      210.21      2.26 o
  -2   8   2      246.10      249.01      3.40 o
  -1   8   2       10.49       10.13      0.57 o
   0   8   2       98.32       99.72      1.64 o
   1   8   2        1.77        2.80      0.39 o
   2   8   2       62.19       66.31      1.59 o
   3   8   2        0.04        0.45      0.40 o
   4   8   2       60.87       64.65      1.40 o
   5   8   2       31.11       26.22      0.54 o
   6   8   2       84.13       76.70      2.10 o
  -4   9   2       16.38       15.49      0.52 o
  -3   9   2        3.40        3.61      0.44 o
  -2   9   2       36.47       39.69      0.93 o
  -1   9   2       15.17       15.80      0.51 o
   0   9   2      118.55      130.24      1.67 o
   1   9   2       29.74       29.58      0.75 o
   2   9   2        0.02        0.28      0.32 o
   3   9   2        1.57        1.82      0.34 o
 -14   1   3       23.33       19.43      0.61 o
 -13   1   3       19.29       19.64      0.43 o
 -12   1   3       17.18       17.09      0.44 o
 -11   1   3      233.99      249.39      3.04 o
 -10   1   3      180.51      174.20      7.37 o
  -9   1   3      561.58      521.15     13.08 o
  -8   1   3        0.32        1.14      0.32 o
  -7   1   3       28.62       25.06      1.01 o
  -6   1   3      332.85      362.14      8.55 o
  -5   1   3      586.09      679.00      9.42 o
  -4   1   3     3101.70     3315.53     41.58 o
  -3   1   3     2945.85     2878.84     94.84 o
  -2   1   3    11298.91     9163.09    112.68 o
  -1   1   3      386.39      389.48      8.06 o
   0   1   3    20957.28    13566.71    379.80 o
   1   1   3        0.18        1.15      0.16 o
   2   1   3      690.27      783.93     11.71 o
   3   1   3      112.70      116.43      2.32 o
   4   1   3      131.74      110.16      1.98 o
   5   1   3      824.06      787.47      9.23 o
   6   1   3      186.71      166.42      3.80 o
   7   1   3      132.48      115.62      5.94 o
   8   1   3        9.30        9.66      0.55 o
   9   1   3      187.61      203.06      4.66 o
  10   1   3       52.94       55.72      1.28 o
  11   1   3       77.93       75.33      1.37 o
  12   1   3        0.36        0.67      0.29 o
 -13   2   3        0.40        0.30      0.27 o
 -12   2   3       21.46       23.83      0.47 o
 -11   2   3        5.27        5.96      0.43 o
 -10   2   3       47.15       40.61      1.74 o
  -9   2   3      166.12      155.17      4.26 o
  -8   2   3       93.21       92.42      2.03 o
  -7   2   3       57.49       66.54      2.37 o
  -6   2   3        6.93        4.17      0.42 o
  -5   2   3      251.34      269.06      2.98 o
  -4   2   3       10.74       15.09      1.12 o
  -3   2   3        0.01        1.14      0.20 o
  -2   2   3        0.76        3.20      0.25 o
  -1   2   3      182.24      179.48      5.22 o
   0   2   3     7156.56     6987.22     60.00 o
   1   2   3      870.08      944.50      8.63 o
   2   2   3       78.03       94.82      1.48 o
   3   2   3      163.99      192.92      2.99 o
   4   2   3      334.68      351.52      7.14 o
   5   2   3       22.05       19.29      0.62 o
   6   2   3       10.64       13.47      0.57 o
   7   2   3       37.32       36.05      1.39 o
   8   2   3       19.47       14.11      1.07 o
   9   2   3       24.97       28.83      1.04 o
  10   2   3       39.57       43.00      1.26 o
  11   2   3        0.98        0.63      0.33 o
  12   2   3       45.22       38.74      0.87 o
 -13   3   3      111.76      112.14      1.03 o
 -12   3   3        6.85        5.55      0.33 o
 -11   3   3        0.20        1.11      0.33 o
 -10   3   3       11.42       13.53      0.44 o
  -9   3   3      167.10      159.77      8.99 o
  -8   3   3        1.59        1.16      0.48 o
  -7   3   3      197.23      194.77      6.43 o
  -6   3   3       21.25       22.31      1.14 o
  -5   3   3      760.75      808.21     12.29 o
  -4   3   3     2668.50     2557.01     24.81 o
  -3   3   3      882.64      931.12     16.99 o
  -2   3   3     3185.48     3324.46     50.51 o
  -1   3   3      737.52      801.87     10.63 o
   0   3   3      272.10      260.04      4.10 o
   1   3   3     1190.26     1327.76     18.58 o
   2   3   3      355.22      332.62      5.69 o
   3   3   3        0.48        2.36      0.46 o
   4   3   3      378.87      365.38      3.97 o
   5   3   3      268.49      258.99      4.16 o
   6   3   3      390.64      374.04     11.28 o
   7   3   3     1182.32     1029.36     40.83 o
   8   3   3       83.90       97.29      1.63 o
   9   3   3      184.20      196.48      1.52 o
  10   3   3        1.85        1.93      0.39 o
  11   3   3        1.46        1.86      0.28 o
 -13   4   3        6.69        4.44      0.57 o
 -12   4   3       13.56       12.78      0.41 o
 -11   4   3        3.44        3.44      0.33 o
 -10   4   3       26.59       31.07      0.74 o
  -9   4   3      106.47      112.88      2.26 o
  -8   4   3        8.34        8.82      0.75 o
  -7   4   3       41.92       35.05      2.55 o
  -6   4   3      239.62      245.10     12.57 o
  -5   4   3      116.80      117.42      3.03 o
  -4   4   3       50.60       56.28      0.93 o
  -3   4   3      365.48      372.19      4.27 o
  -2   4   3      380.89      408.81      3.39 o
  -1   4   3      800.27      828.23      7.98 o
   0   4   3      215.66      231.62      2.44 o
   1   4   3       97.26       98.57      1.78 o
   2   4   3       83.88       92.31      0.91 o
   3   4   3        2.06        3.40      0.57 o
   4   4   3      315.06      293.75      5.30 o
   5   4   3      226.90      197.29      4.73 o
   6   4   3       94.23       85.27      3.19 o
   7   4   3       73.62       74.24      1.35 o
   8   4   3       95.54      105.56      1.04 o
   9   4   3       21.15       22.68      0.79 o
  10   4   3       11.30       10.76      0.39 o
  11   4   3       15.94       12.63      0.60 o
 -12   5   3       33.92       29.03      0.52 o
 -11   5   3      309.41      323.03      5.38 o
 -10   5   3       14.43       12.29      0.55 o
  -9   5   3      127.57      145.03      1.73 o
  -8   5   3        2.62        3.98      0.48 o
  -7   5   3      101.83       89.96      1.58 o
  -6   5   3      455.10      444.99     29.50 o
  -5   5   3       71.69       68.98      4.22 o
  -4   5   3      425.67      432.22     17.43 o
  -3   5   3      227.13      223.12      4.95 o
  -2   5   3      627.79      601.21     11.38 o
  -1   5   3        1.10        1.85      0.37 o
   0   5   3     2388.75     2309.19     64.93 o
   1   5   3      331.67      343.19      9.37 o
   2   5   3      950.79      917.31     26.61 o
   3   5   3       10.97        9.69      0.75 o
   4   5   3        2.36        3.02      0.57 o
   5   5   3       70.20       70.82      4.28 o
   6   5   3      136.10      140.07      1.70 o
   7   5   3        3.11        6.39      0.84 o
   8   5   3       35.31       41.42      0.82 o
   9   5   3       51.30       51.02      0.81 o
  10   5   3       14.94       12.33      0.38 o
 -11   6   3        1.49        0.60      0.24 o
 -10   6   3       79.74       79.10      1.60 o
  -9   6   3       11.11        8.64      0.41 o
  -8   6   3        8.00        6.88      0.39 o
  -7   6   3       20.13       20.50      0.53 o
  -6   6   3       13.64       16.71      0.50 o
  -5   6   3      198.16      187.94     17.55 o
  -4   6   3        2.36        1.32      0.56 o
  -3   6   3       52.04       45.77      2.45 o
  -2   6   3       25.52       21.57      2.14 o
  -1   6   3       58.51       59.17      2.93 o
   0   6   3      223.63      228.54     12.29 o
   1   6   3        4.04        4.70      0.60 o
   2   6   3      611.37      606.68     27.99 o
   3   6   3      123.48      117.66      7.64 o
   4   6   3      205.03      214.78      4.88 o
   5   6   3       33.17       33.30      0.71 o
   6   6   3        0.22        0.20      0.42 o
   7   6   3       23.84       23.15      0.85 o
   8   6   3       10.43       11.16      0.51 o
   9   6   3       12.45       12.38      0.39 o
  -9   7   3        7.75       10.39      0.58 o
  -8   7   3      173.37      163.62      3.45 o
  -7   7   3      162.49      168.51      2.85 o
  -6   7   3       97.51       94.54      2.33 o
  -5   7   3       52.78       57.63      1.01 o
  -4   7   3      176.60      191.76      4.09 o
  -3   7   3        0.01        0.69      0.52 o
  -2   7   3      137.83      147.93      5.00 o
  -1   7   3       72.47       77.49      2.64 o
   0   7   3       37.92       37.69      0.73 o
   1   7   3        7.73        7.80      0.47 o
   2   7   3      645.49      703.74     18.96 o
   3   7   3      112.54      116.30      2.15 o
   4   7   3      346.39      353.53      6.94 o
   5   7   3       37.77       39.72      0.75 o
   6   7   3       48.21       49.92      1.02 o
   7   7   3      150.23      154.69      2.19 o
  -7   8   3       20.86       19.93      0.66 o
  -6   8   3       49.25       46.61      1.18 o
  -5   8   3        8.82        7.06      0.38 o
  -4   8   3        0.53        0.51      0.39 o
  -3   8   3        1.06        1.90      0.46 o
  -2   8   3        8.73        9.50      0.55 o
  -1   8   3       11.11       10.86      0.49 o
   0   8   3       26.78       29.21      0.70 o
   1   8   3       27.43       26.92      0.73 o
   2   8   3        2.52        2.90      0.50 o
   3   8   3        0.32       -0.05      0.38 o
   4   8   3        3.52        2.71      0.39 o
   5   8   3       29.57       21.97      0.73 o
   6   8   3        3.29        3.15      0.44 o
  -4   9   3      106.62      101.54      3.06 o
  -3   9   3        6.63        6.03      0.45 o
  -2   9   3      103.91      102.40      2.65 o
  -1   9   3        6.17        5.99      0.52 o
   0   9   3       57.63       61.81      1.60 o
   1   9   3        5.04        4.85      0.37 o
   2   9   3       56.22       56.13      1.16 o
   3   9   3        1.81        1.62      0.55 o
 -14   0   4       19.09       16.43      0.59 o
 -13   0   4       28.45       29.37      0.73 o
 -12   0   4      350.73      373.87      2.90 o
 -11   0   4       24.58       29.47      0.94 o
 -10   0   4     1057.80      886.44      7.43 o
  -9   0   4       43.99       40.76      2.83 o
  -8   0   4      705.98      714.71      5.27 o
  -7   0   4      474.91      544.73      8.40 o
  -6   0   4     1844.35     1929.16     45.95 o
  -5   0   4        0.17        3.30      0.40 o
  -4   0   4      289.31      344.55      7.53 o
  -3   0   4       13.55        9.74      0.99 o
  -2   0   4      767.15      771.94     78.35 o
  -1   0   4      546.06      514.50     14.84 o
   0   0   4      584.78      509.44      3.02 o
   1   0   4      276.07      338.34      6.58 o
   2   0   4       94.46      123.44      1.95 o
   3   0   4     6375.23     6384.47    142.16 o
   4   0   4      727.12      768.16     13.09 o
   5   0   4       13.92       17.80      0.60 o
   6   0   4      130.54      132.07      1.40 o
   7   0   4        1.20        3.10      0.63 o
   8   0   4      108.91       98.55      3.73 o
   9   0   4      282.94      267.14      3.66 o
  10   0   4      196.02      215.93      2.85 o
  11   0   4       10.97       11.49      0.59 o
 -14   1   4        0.01        0.11      0.25 o
 -13   1   4        2.17        2.33      0.35 o
 -12   1   4        1.71        1.67      0.35 o
 -11   1   4       97.17      102.15      1.77 o
 -10   1   4      185.72      173.89      7.68 o
  -9   1   4      363.74      343.62      7.68 o
  -8   1   4       74.70       71.06      1.60 o
  -7   1   4       18.77       19.67      1.46 o
  -6   1   4      170.80      193.15      2.22 o
  -5   1   4     1844.03     1987.62     35.91 o
  -4   1   4      117.49      142.20      3.10 o
  -3   1   4      343.41      337.95     12.98 o
  -2   1   4     2528.13     2367.02     57.24 o
  -1   1   4     2224.66     2134.10     40.80 o
   0   1   4        7.24        7.44      0.46 o
   1   1   4      748.13      800.17     13.34 o
   2   1   4      330.65      374.15      3.57 o
   3   1   4      278.84      337.63      6.94 o
   4   1   4     1077.63     1075.34     14.93 o
   5   1   4        0.71        1.77      0.30 o
   6   1   4      224.04      213.64      6.39 o
   7   1   4       61.10       56.54      3.19 o
   8   1   4       17.83       11.57      1.42 o
   9   1   4        7.08        7.37      0.52 o
  10   1   4       23.89       20.89      0.83 o
  11   1   4        8.52        9.14      0.52 o
 -14   2   4        1.89        1.11      0.27 o
 -13   2   4       14.37       14.08      0.37 o
 -12   2   4      100.33      103.40      0.87 o
 -11   2   4      313.88      340.23      2.95 o
 -10   2   4       40.61       36.02      1.75 o
  -9   2   4      876.97      797.97     22.82 o
  -8   2   4      300.31      302.33      8.14 o
  -7   2   4      207.69      224.58      5.31 o
  -6   2   4     2549.91     2592.88     21.38 o
  -5   2   4      253.53      260.82      3.87 o
  -4   2   4      865.18      873.89     12.33 o
  -3   2   4     1500.84     1517.53     19.48 o
  -2   2   4     2021.89     2028.92     29.65 o
  -1   2   4      771.51      752.64     14.78 o
   0   2   4      656.75      695.69      8.27 o
   1   2   4     1101.17     1113.65      6.73 o
   2   2   4       47.35       59.50      1.02 o
   3   2   4      292.71      267.76      4.60 o
   4   2   4      364.11      345.95      5.25 o
   5   2   4      207.95      193.60      4.23 o
   6   2   4      254.80      252.19      7.48 o
   7   2   4        8.56        6.31      0.84 o
   8   2   4       32.18       34.23      1.00 o
   9   2   4        3.33        3.30      0.54 o
  10   2   4       62.30       65.11      0.82 o
  11   2   4       51.65       47.93      0.82 o
 -13   3   4       11.59       10.00      0.30 o
 -12   3   4       34.75       34.15      0.83 o
 -11   3   4        0.69        1.00      0.35 o
 -10   3   4       37.18       39.93      0.57 o
  -9   3   4       22.37       22.94      1.37 o
  -8   3   4      247.00      238.97     10.46 o
  -7   3   4        2.67        3.35      0.42 o
  -6   3   4       29.49       34.83      1.00 o
  -5   3   4      395.58      465.17      6.87 o
  -4   3   4        6.94        5.27      0.29 o
  -3   3   4       60.00       71.51      1.25 o
  -2   3   4      575.16      627.59      7.99 o
  -1   3   4      100.75       94.18      1.45 o
   0   3   4      499.55      570.10     10.97 o
   1   3   4     2248.42     2303.54     15.99 o
   2   3   4      347.31      293.25      5.94 o
   3   3   4      281.78      271.67      6.16 o
   4   3   4       26.86       25.86      0.81 o
   5   3   4       90.62       85.43      2.23 o
   6   3   4        2.43        3.23      0.54 o
   7   3   4        0.04        1.26      0.56 o
   8   3   4      121.09      132.00      1.44 o
   9   3   4        0.04        0.64      0.43 o
  10   3   4       17.61       16.69      0.70 o
  11   3   4        0.58        0.56      0.32 o
 -13   4   4       27.60       24.72      0.44 o
 -12   4   4       19.07       14.93      0.36 o
 -11   4   4        1.67        0.88      0.32 o
 -10   4   4      109.51      111.84      1.85 o
  -9   4   4        7.52        7.74      0.65 o
  -8   4   4      280.55      273.46     15.90 o
  -7   4   4       26.37       25.61      1.81 o
  -6   4   4      267.92      251.43     11.67 o
  -5   4   4       34.02       32.43      1.18 o
  -4   4   4       67.73       63.07      1.15 o
  -3   4   4      241.87      236.64      3.15 o
  -2   4   4        2.68        8.28      0.40 o
  -1   4   4      376.01      347.60      3.56 o
   0   4   4      107.08      124.80      1.92 o
   1   4   4       97.92       88.40      2.82 o
   2   4   4       65.99       61.44      0.92 o
   3   4   4      547.74      527.63     11.99 o
   4   4   4       37.69       36.21      0.94 o
   5   4   4      521.35      458.10     16.68 o
   6   4   4       23.52       27.17      1.56 o
   7   4   4      138.60      153.16      2.98 o
   8   4   4      131.88      154.14      2.39 o
   9   4   4        6.63        6.99      0.51 o
  10   4   4       93.41       91.98      1.60 o
 -12   5   4       32.18       30.36      0.64 o
 -11   5   4       28.15       30.19      0.56 o
 -10   5   4        7.66        8.52      0.48 o
  -9   5   4       33.48       38.89      1.19 o
  -8   5   4       20.23       20.26      0.53 o
  -7   5   4        1.84        2.44      0.58 o
  -6   5   4        7.70        7.67      0.51 o
  -5   5   4        2.35        3.54      0.42 o
  -4   5   4        0.00        1.58      0.43 o
  -3   5   4      240.02      251.39      6.51 o
  -2   5   4       75.93       77.60      1.79 o
  -1   5   4       72.01       75.25      1.62 o
   0   5   4       81.25       86.41      2.32 o
   1   5   4      101.07      115.80      4.52 o
   2   5   4        0.08        1.17      0.46 o
   3   5   4      130.88      126.62      5.50 o
   4   5   4      308.88      300.28     16.31 o
   5   5   4       56.97       59.99      1.55 o
   6   5   4        5.94        5.86      0.49 o
   7   5   4       17.92       19.54      1.15 o
   8   5   4       46.65       50.63      1.56 o
   9   5   4        5.89        5.82      0.34 o
 -11   6   4       19.91       20.63      1.77 o
 -10   6   4      329.00      316.70      4.81 o
  -9   6   4        3.35        4.68      0.36 o
  -8   6   4      236.91      239.70      3.46 o
  -7   6   4       54.64       51.61      1.25 o
  -6   6   4       24.18       23.78      0.63 o
  -5   6   4        4.53        2.07      0.73 o
  -4   6   4       39.43       35.51      2.37 o
  -3   6   4        2.98        3.49      0.49 o
  -2   6   4      219.37      235.11     11.38 o
  -1   6   4      790.41      780.85     45.80 o
   0   6   4      108.26      115.39      6.72 o
   1   6   4      670.99      695.30     43.43 o
   2   6   4       29.18       31.80      1.98 o
   3   6   4       96.44       96.25      2.23 o
   4   6   4       33.60       34.79      1.15 o
   5   6   4       76.52       82.61      1.74 o
   6   6   4        5.71        5.73      0.52 o
   7   6   4       18.43       19.10      0.55 o
   8   6   4       27.97       30.97      0.70 o
  -9   7   4        0.30        0.31      0.31 o
  -8   7   4        3.51        2.96      0.41 o
  -7   7   4        2.51        2.80      0.45 o
  -6   7   4        5.66        4.79      0.49 o
  -5   7   4       18.97       17.17      0.76 o
  -4   7   4       53.12       53.97      1.08 o
  -3   7   4       37.64       38.01      1.41 o
  -2   7   4       39.22       40.06      1.79 o
  -1   7   4        9.80       13.11      0.69 o
   0   7   4       21.24       19.91      0.60 o
   1   7   4        1.14        1.48      0.51 o
   2   7   4       56.14       58.32      1.29 o
   3   7   4        0.30        0.22      0.48 o
   4   7   4       90.31       90.78      1.54 o
   5   7   4        1.15        0.27      0.39 o
   6   7   4       58.43       58.14      2.18 o
   7   7   4        3.08        3.21      0.40 o
  -7   8   4        3.63        3.24      0.36 o
  -6   8   4       28.33       27.25      0.98 o
  -5   8   4        0.00        0.30      0.38 o
  -4   8   4      191.91      192.53      2.82 o
  -3   8   4       97.91      106.58      1.90 o
  -2   8   4       54.96       54.05      0.91 o
  -1   8   4      164.61      182.76      1.45 o
   0   8   4       45.75       51.74      1.03 o
   1   8   4      194.29      220.75      2.67 o
   2   8   4        7.30        7.67      0.56 o
   3   8   4       12.94       14.20      0.56 o
   4   8   4        1.59        0.99      0.35 o
   5   8   4       74.04       75.89      1.75 o
  -4   9   4        0.78        0.38      0.36 o
  -3   9   4        0.65       -0.05      0.34 o
  -2   9   4       37.47       37.93      1.21 o
  -1   9   4        0.00        0.23      0.36 o
   0   9   4       10.13       11.12      0.37 o
   1   9   4        4.29        4.12      0.38 o
   2   9   4        5.17        4.87      0.41 o
 -14   1   5        3.95        3.79      0.26 o
 -13   1   5        0.49        0.62      0.33 o
 -12   1   5      177.52      208.94      2.94 o
 -11   1   5        0.17        1.31      0.39 o
 -10   1   5       12.72       10.73      0.82 o
  -9   1   5      324.42      298.04      9.32 o
  -8   1   5        6.19        7.28      0.47 o
  -7   1   5      561.72      528.32      6.61 o
  -6   1   5        7.39        8.77      0.36 o
  -5   1   5       26.06       41.93      0.74 o
  -4   1   5        5.06        6.92      0.27 o
  -3   1   5     1056.60     1108.25     13.84 o
  -2   1   5        9.53       17.03      0.61 o
  -1   1   5     3472.34     3483.28      6.30 o
   0   1   5      874.48      902.57      7.57 o
   1   1   5      434.78      446.11      3.87 o
   2   1   5      913.85      866.01     13.45 o
   3   1   5       12.15       14.22      0.33 o
   4   1   5      911.54      874.18     16.54 o
   5   1   5       37.90       52.72      1.73 o
   6   1   5      858.25      786.72     32.66 o
   7   1   5        2.85        2.58      0.54 o
   8   1   5      570.88      590.25      8.90 o
   9   1   5       26.80       26.69      1.08 o
  10   1   5       29.59       28.08      0.56 o
  11   1   5       13.88       12.33      0.52 o
 -14   2   5        6.82        7.29      0.24 o
 -13   2   5        0.25        0.01      0.27 o
 -12   2   5       24.21       27.27      0.58 o
 -11   2   5      172.96      191.73      3.28 o
 -10   2   5       58.02       46.25      1.39 o
  -9   2   5       46.89       44.05      1.95 o
  -8   2   5       58.52       61.59      2.02 o
  -7   2   5      206.25      204.09      3.65 o
  -6   2   5       18.56       20.52      0.42 o
  -5   2   5        9.07        5.54      0.34 o
  -4   2   5      348.62      360.36      4.60 o
  -3   2   5      337.55      345.14      3.71 o
  -2   2   5     2175.88     2257.66     42.28 o
  -1   2   5        4.00        6.72      0.45 o
   0   2   5       14.91       23.28      0.68 o
   1   2   5        2.63        2.28      0.36 o
   2   2   5     1577.16     1703.00     26.62 o
   3   2   5      165.16      164.76      2.54 o
   4   2   5      409.17      421.33      4.78 o
   5   2   5      159.75      155.78      5.67 o
   6   2   5       38.33       37.43      2.46 o
   7   2   5        6.87        7.01      0.72 o
   8   2   5       17.32       20.65      1.13 o
   9   2   5       15.89       16.08      1.26 o
  10   2   5        7.66        9.02      0.43 o
  11   2   5        7.54        6.89      0.71 o
 -13   3   5       30.96       29.66      0.56 o
 -12   3   5        0.42        1.37      0.31 o
 -11   3   5      125.67      135.41      1.41 o
 -10   3   5       13.59       16.41      0.45 o
  -9   3   5      716.06      660.68     37.92 o
  -8   3   5       14.66       14.80      1.00 o
  -7   3   5      384.24      374.10     10.92 o
  -6   3   5       19.39       22.07      0.84 o
  -5   3   5      326.05      289.25      4.07 o
  -4   3   5        1.07        1.32      0.25 o
  -3   3   5      543.33      501.69      8.46 o
  -2   3   5      124.11      133.84      2.28 o
  -1   3   5       11.03        6.99      0.28 o
   0   3   5      980.47      994.51     15.85 o
   1   3   5      202.08      215.59      6.28 o
   2   3   5     2766.84     2539.80     45.69 o
   3   3   5      981.46      911.75     17.73 o
   4   3   5      298.77      264.08      4.73 o
   5   3   5      977.76      848.45     37.30 o
   6   3   5      723.39      656.57     41.46 o
   7   3   5        0.02        0.64      0.49 o
   8   3   5      323.73      342.99      2.44 o
   9   3   5       16.14       18.17      1.07 o
  10   3   5       34.21       32.68      0.60 o
 -13   4   5       30.43       26.95      0.52 o
 -12   4   5       10.75        9.84      0.35 o
 -11   4   5        3.21        4.54      0.34 o
 -10   4   5        8.51        8.86      0.50 o
  -9   4   5       57.55       56.25      1.30 o
  -8   4   5      143.14      136.75      7.12 o
  -7   4   5       29.25       26.79      1.58 o
  -6   4   5        8.76        7.10      0.56 o
  -5   4   5        0.88        1.67      0.31 o
  -4   4   5       20.45       19.80      0.44 o
  -3   4   5      408.66      429.23      5.28 o
  -2   4   5      122.47      114.70      1.96 o
  -1   4   5        5.83        7.46      0.41 o
   0   4   5      435.23      467.36      9.85 o
   1   4   5      508.15      483.02     17.08 o
   2   4   5       88.09       91.20      3.18 o
   3   4   5      114.83      125.95      4.86 o
   4   4   5      961.88      834.13     31.26 o
   5   4   5      129.18      114.54      7.02 o
   6   4   5       50.51       52.96      1.06 o
   7   4   5       45.70       52.95      2.11 o
   8   4   5        0.15        0.20      0.48 o
   9   4   5        1.00        1.61      0.37 o
  10   4   5        0.08        0.07      0.44 o
 -12   5   5       63.65       60.29      1.08 o
 -11   5   5        0.69        0.86      0.28 o
 -10   5   5       28.32       31.43      0.69 o
  -9   5   5        0.03        0.20      0.40 o
  -8   5   5        2.12        2.56      0.48 o
  -7   5   5      558.55      578.68     41.23 o
  -6   5   5       19.17       19.55      1.44 o
  -5   5   5      825.51      805.94     40.95 o
  -4   5   5        0.50        1.42      0.35 o
  -3   5   5      504.24      546.16     17.47 o
  -2   5   5       69.42       78.46      3.12 o
  -1   5   5     1042.55     1059.85     29.83 o
   0   5   5       77.67       88.71      3.53 o
   1   5   5       30.92       37.71      1.02 o
   2   5   5      368.28      370.59     11.89 o
   3   5   5        1.22        1.94      0.51 o
   4   5   5     1432.93     1358.75     91.94 o
   5   5   5       61.06       67.13      1.60 o
   6   5   5      140.78      148.16      2.71 o
   7   5   5        3.54        4.51      0.47 o
   8   5   5       88.92       97.08      2.79 o
   9   5   5        9.82        9.02      0.34 o
 -11   6   5        9.49        8.61      0.47 o
 -10   6   5        0.41        0.20      0.31 o
  -9   6   5       63.05       62.73      0.85 o
  -8   6   5       48.69       57.05      0.88 o
  -7   6   5        6.19        7.30      0.41 o
  -6   6   5      149.36      150.04      2.01 o
  -5   6   5       48.08       38.69      7.50 o
  -4   6   5        1.08        1.96      0.49 o
  -3   6   5        3.27        1.16      0.53 o
  -2   6   5      528.78      574.37     30.64 o
  -1   6   5      272.39      279.33     16.51 o
   0   6   5       23.54       27.44      2.11 o
   1   6   5      149.69      164.34     10.12 o
   2   6   5      249.20      257.28      5.66 o
   3   6   5      135.70      147.06      2.82 o
   4   6   5       97.50       97.64      1.69 o
   5   6   5        5.99        6.39      0.50 o
   6   6   5        0.39        0.23      0.48 o
   7   6   5        1.49        2.32      0.40 o
   8   6   5       26.55       25.80      1.04 o
  -9   7   5       21.74       22.91      1.84 o
  -8   7   5       17.32       12.97      1.16 o
  -7   7   5        1.52        2.10      0.55 o
  -6   7   5        0.01        0.15      0.47 o
  -5   7   5      120.22      121.30      3.09 o
  -4   7   5        5.54        5.62      0.62 o
  -3   7   5      138.25      135.11      2.47 o
  -2   7   5        8.28        7.19      0.57 o
  -1   7   5       14.34       13.42      0.55 o
   0   7   5       15.27       16.47      1.00 o
   1   7   5       10.87       11.50      0.80 o
   2   7   5      199.17      224.60      4.11 o
   3   7   5       16.57       14.05      0.63 o
   4   7   5       55.88       56.18      2.23 o
   5   7   5       12.52       11.32      0.67 o
   6   7   5       48.08       45.97      1.06 o
  -7   8   5        1.28        0.62      0.30 o
  -6   8   5        9.26        8.37      0.74 o
  -5   8   5       27.77       28.97      1.79 o
  -4   8   5        3.37        3.22      0.40 o
  -3   8   5       24.67       25.99      0.64 o
  -2   8   5        8.80       11.06      0.71 o
  -1   8   5        2.59        2.18      0.54 o
   0   8   5        4.85        6.87      0.62 o
   1   8   5        8.76       10.13      0.62 o
   2   8   5        1.51        1.26      0.42 o
   3   8   5        1.17        0.58      0.38 o
   4   8   5        1.92        1.83      0.39 o
  -4   9   5        0.50        0.87      0.63 o
  -3   9   5       49.73       41.65      4.41 o
  -2   9   5       76.52       69.50      4.55 o
  -1   9   5        1.59        1.43      0.36 o
   0   9   5       26.31       23.30      0.63 o
 -14   0   6       48.79       40.31      0.89 o
 -13   0   6       90.41      102.27      1.12 o
 -12   0   6       10.81       12.08      0.57 o
 -11   0   6      324.72      377.18      8.11 o
 -10   0   6      189.91      167.68      2.35 o
  -9   0   6      238.30      218.89      3.22 o
  -8   0   6       21.20       27.94      1.32 o
  -7   0   6        9.84       30.73      1.27 o
  -6   0   6     2205.87     2320.44     57.41 o
  -5   0   6      108.89      130.06      3.85 o
  -4   0   6     3084.06     3452.33     64.93 o
  -3   0   6     2742.73     2857.80     12.71 o
  -2   0   6     1739.90     1585.92     50.83 o
  -1   0   6        3.63        2.73      0.45 o
   0   0   6      102.47      102.47      1.24 o
   1   0   6      118.41      109.95      1.80 o
   2   0   6     1277.20     1310.61     17.91 o
   3   0   6      390.44      379.84      3.02 o
   4   0   6        4.59        3.64      0.45 o
   5   0   6      432.00      393.62      9.65 o
   6   0   6       62.82       61.09      4.37 o
   7   0   6      122.01      148.19      2.02 o
   8   0   6       43.26       34.55      1.10 o
   9   0   6       24.90       26.86      1.29 o
  10   0   6        1.55        1.70      0.50 o
 -14   1   6        1.64        1.87      0.21 o
 -13   1   6       13.83       12.72      0.63 o
 -12   1   6       26.57       30.46      0.68 o
 -11   1   6       46.37       51.63      1.06 o
 -10   1   6        0.44        0.19      0.48 o
  -9   1   6       12.54       10.29      0.75 o
  -8   1   6       19.83       20.87      0.70 o
  -7   1   6        7.72       10.13      0.82 o
  -6   1   6      494.12      554.45      8.19 o
  -5   1   6      441.06      554.18     10.81 o
  -4   1   6      348.94      413.14     17.78 o
  -3   1   6        9.08       13.71      0.37 o
  -2   1   6       14.65       16.33      0.76 o
  -1   1   6      784.80      793.98     12.38 o
   0   1   6     1268.58     1303.70     16.95 o
   1   1   6       31.51       33.72      0.62 o
   2   1   6      630.63      643.23      8.81 o
   3   1   6      119.68      122.75      2.50 o
   4   1   6       94.52       87.35      1.50 o
   5   1   6      179.93      174.62      6.21 o
   6   1   6        1.67        3.60      0.54 o
   7   1   6      142.65      142.25      2.53 o
   8   1   6       12.48       19.26      0.76 o
   9   1   6        1.96        4.32      1.18 o
  10   1   6        0.10        0.51      0.27 o
 -14   2   6        0.39        0.76      0.20 o
 -13   2   6       85.66       95.71      2.20 o
 -12   2   6        0.00        0.66      0.34 o
 -11   2   6        2.75        2.69      0.42 o
 -10   2   6        1.07        1.59      0.54 o
  -9   2   6       99.19      100.13      5.00 o
  -8   2   6        5.61        4.63      0.36 o
  -7   2   6     1087.34     1128.82     14.94 o
  -6   2   6       60.05       67.94      1.54 o
  -5   2   6     3111.59     3167.06     30.71 o
  -4   2   6     3368.95     3552.90     59.95 o
  -3   2   6       70.22       90.94      2.18 o
  -2   2   6     2474.36     2462.58     36.79 o
  -1   2   6      382.98      455.66      8.53 o
   0   2   6      553.97      549.52      9.88 o
   1   2   6       18.85       20.21      0.42 o
   2   2   6       27.63       30.24      0.71 o
   3   2   6      303.44      299.21      2.44 o
   4   2   6      395.37      369.67     13.29 o
   5   2   6      836.31      765.52     35.52 o
   6   2   6        4.33        5.91      0.53 o
   7   2   6      383.20      385.39     10.78 o
   8   2   6      126.50      132.10      1.91 o
   9   2   6       14.05       17.68      0.92 o
  10   2   6        5.67        5.71      0.51 o
 -13   3   6        0.66        1.40      0.24 o
 -12   3   6        1.47        2.19      0.31 o
 -11   3   6        0.57        1.17      0.37 o
 -10   3   6      163.70      184.95      2.63 o
  -9   3   6      206.38      194.61     10.44 o
  -8   3   6        2.37        3.56      0.43 o
  -7   3   6       18.07       13.74      0.61 o
  -6   3   6      144.92      140.62      3.25 o
  -5   3   6       41.31       41.16      0.69 o
  -4   3   6        0.81        0.96      0.32 o
  -3   3   6      110.62      118.02      1.94 o
  -2   3   6        6.33       57.68     16.98 o
  -1   3   6      180.04      194.75      4.15 o
   0   3   6        5.86        7.44      0.33 o
   1   3   6       77.60       83.63      1.57 o
   2   3   6        6.39        6.35      0.51 o
   3   3   6        0.24        0.53      0.40 o
   4   3   6       14.30       10.80      0.94 o
   5   3   6        1.48        0.61      0.54 o
   6   3   6      280.28      303.01      4.97 o
   7   3   6        0.21        0.82      0.49 o
   8   3   6       28.20       29.95      1.04 o
   9   3   6        0.00       -0.22      0.46 o
  10   3   6        0.20        0.82      0.74 o
 -13   4   6       64.60       61.72      1.61 o
 -12   4   6        4.99        4.98      0.29 o
 -11   4   6      132.60      144.32      2.37 o
 -10   4   6        6.82        7.30      0.42 o
  -9   4   6      379.89      424.88     10.69 o
  -8   4   6        9.72        8.81      0.59 o
  -7   4   6      372.54      369.27     22.86 o
  -6   4   6      147.41      143.45      8.85 o
  -5   4   6       91.82       91.26      3.14 o
  -4   4   6      616.22      647.21     12.25 o
  -3   4   6      216.06      226.89      3.79 o
  -2   4   6      608.19      599.70     13.36 o
  -1   4   6        4.14        4.14      0.36 o
   0   4   6      554.33      536.74     12.31 o
   1   4   6       12.36       16.16      0.84 o
   2   4   6      566.48      535.32     21.96 o
   3   4   6       88.90       78.19      2.76 o
   4   4   6        1.11        0.65      0.55 o
   5   4   6       29.23       29.22      0.82 o
   6   4   6       10.87       11.87      0.78 o
   7   4   6      181.02      198.61      4.63 o
   8   4   6        1.35        3.18      0.56 o
   9   4   6       62.17       59.16      0.67 o
 -12   5   6       15.43       13.66      0.33 o
 -11   5   6       13.12       14.04      0.53 o
 -10   5   6        0.19       -0.37      0.37 o
  -9   5   6        7.27        5.65      0.47 o
  -8   5   6       81.31       79.21      0.97 o
  -7   5   6       35.39       43.84      3.18 o
  -6   5   6       26.41       25.59      1.91 o
  -5   5   6       50.88       46.54      2.98 o
  -4   5   6       36.53       35.11      2.03 o
  -3   5   6      129.81      142.65      5.33 o
  -2   5   6       43.16       45.34      1.61 o
  -1   5   6      317.99      316.31      9.62 o
   0   5   6        0.93        1.25      0.49 o
   1   5   6        1.09        1.18      0.55 o
   2   5   6      731.47      747.48     33.21 o
   3   5   6       24.22       26.30      1.53 o
   4   5   6      312.68      307.82      5.51 o
   5   5   6        2.09        3.14      0.51 o
   6   5   6       61.02       68.04      1.63 o
   7   5   6        1.57        2.45      0.62 o
   8   5   6        1.20        0.81      0.26 o
 -11   6   6       52.61       41.12      4.01 o
 -10   6   6        3.50        2.72      0.33 o
  -9   6   6       20.14       21.67      0.77 o
  -8   6   6      166.79      168.23      2.63 o
  -7   6   6       41.53       51.36      1.50 o
  -6   6   6      214.91      221.44      3.17 o
  -5   6   6        6.46        8.58      0.59 o
  -4   6   6       78.89       67.01     10.89 o
  -3   6   6      139.73      158.42     10.16 o
  -2   6   6      217.56      221.25     12.21 o
  -1   6   6       20.12       19.96      1.57 o
   0   6   6      339.42      333.83     26.02 o
   1   6   6       59.26       65.75      1.21 o
   2   6   6      172.49      183.38      3.69 o
   3   6   6       82.04       89.68      2.60 o
   4   6   6        1.83        2.74      0.64 o
   5   6   6      123.01      115.57      2.09 o
   6   6   6        1.06        2.14      0.36 o
   7   6   6       57.35       51.98      2.44 o
  -9   7   6       13.48       11.07      0.77 o
  -8   7   6       12.16        8.82      0.88 o
  -7   7   6        5.03        4.40      0.53 o
  -6   7   6       54.75       55.16      1.17 o
  -5   7   6       31.98       27.95      0.84 o
  -4   7   6        6.86        5.23      0.51 o
  -3   7   6        1.37        0.70      0.51 o
  -2   7   6       49.33       46.77      1.03 o
  -1   7   6       14.39       16.58      0.74 o
   0   7   6        0.69        0.45      0.71 o
   1   7   6       17.72       19.71      1.21 o
   2   7   6       41.50       42.28      0.92 o
   3   7   6        1.41        0.20      0.41 o
   4   7   6        0.06       -0.47      0.47 o
   5   7   6        8.76        8.64      0.52 o
   6   7   6        0.66        1.22      0.91 o
  -7   8   6       36.90       27.82      3.02 o
  -6   8   6       42.75       41.54      0.82 o
  -5   8   6       50.70       53.43      1.20 o
  -4   8   6       95.85      102.19      1.55 o
  -3   8   6        0.84        1.50      0.43 o
  -2   8   6       94.35       96.74      2.85 o
  -1   8   6        6.21        8.59      0.54 o
   0   8   6       95.89      102.30      1.22 o
   1   8   6       22.54       20.54      0.71 o
   2   8   6        7.93        6.39      0.42 o
   3   8   6       35.26       29.32      1.80 o
 -14   1   7        4.55        4.02      0.23 o
 -13   1   7       60.41       64.04      1.32 o
 -12   1   7       36.64       45.73      0.78 o
 -11   1   7       77.94       88.40      2.15 o
 -10   1   7      300.95      285.74     13.52 o
  -9   1   7       27.60       30.35      1.66 o
  -8   1   7      825.52      802.41     10.87 o
  -7   1   7      119.15      110.62      1.60 o
  -6   1   7      517.80      568.57     12.25 o
  -5   1   7       13.81       15.57      0.99 o
  -4   1   7        0.92        5.96      0.64 o
  -3   1   7       33.01       26.33      0.83 o
  -2   1   7       33.32       34.80      1.22 o
  -1   1   7     1153.70     1121.14     19.08 o
   0   1   7       10.40       21.23      0.48 o
   1   1   7     2655.38     2528.55     21.47 o
   2   1   7        4.40        5.95      0.31 o
   3   1   7      612.88      604.29     12.91 o
   4   1   7       61.93       55.17      1.90 o
   5   1   7       10.74       13.94      0.87 o
   6   1   7        1.81        3.97      0.52 o
   7   1   7       50.59       56.18      0.97 o
   8   1   7       37.86       42.08      0.92 o
   9   1   7       12.91       15.81      1.35 o
  10   1   7      192.67      208.44     10.37 o
 -14   2   7        2.71        2.41      0.22 o
 -13   2   7       16.26       16.98      0.41 o
 -12   2   7        8.80        7.85      0.42 o
 -11   2   7        4.67        6.01      0.49 o
 -10   2   7       40.70       41.06      2.41 o
  -9   2   7      130.12      122.61      4.16 o
  -8   2   7       36.15       35.36      1.01 o
  -7   2   7       31.50       33.32      0.70 o
  -6   2   7       25.33       22.04      0.59 o
  -5   2   7      120.14      114.80      2.73 o
  -4   2   7      378.22      446.88      8.65 o
  -3   2   7      155.49      144.10      3.89 o
  -2   2   7      119.28      130.56      3.37 o
  -1   2   7      263.79      269.08      3.69 o
   0   2   7      220.23      274.38      4.76 o
   1   2   7       79.30       97.78      1.91 o
   2   2   7      431.75      464.66      7.33 o
   3   2   7      426.28      399.06      8.15 o
   4   2   7      376.46      341.01     12.66 o
   5   2   7        2.19        2.08      0.48 o
   6   2   7        5.42        7.83      0.93 o
   7   2   7      141.19      145.12      1.67 o
   8   2   7       33.90       39.62      0.90 o
   9   2   7       10.93       10.36      0.61 o
 -13   3   7       23.64       20.57      0.42 o
 -12   3   7       27.39       28.85      0.78 o
 -11   3   7      234.30      245.22      2.62 o
 -10   3   7      124.83      145.44      3.42 o
  -9   3   7      349.24      318.85     11.76 o
  -8   3   7       24.52       20.58      1.05 o
  -7   3   7       86.85       84.82      4.92 o
  -6   3   7       75.98       69.50      3.09 o
  -5   3   7     1092.79     1072.80     23.04 o
  -4   3   7       22.16       24.69      0.71 o
  -3   3   7      650.80      697.50     16.56 o
  -2   3   7      363.50      374.38      8.41 o
  -1   3   7      341.26      289.83     13.15 o
   0   3   7       24.76       25.43      0.86 o
   1   3   7      255.80      233.00      5.84 o
   2   3   7       12.12       13.56      1.06 o
   3   3   7      138.66      117.66      5.08 o
   4   3   7       28.92       28.15      1.99 o
   5   3   7       44.83       51.32      1.25 o
   6   3   7      258.03      290.45      4.03 o
   7   3   7       33.22       40.27      0.89 o
   8   3   7       71.02       71.11      1.39 o
   9   3   7       30.76       28.96      0.79 o
 -13   4   7        1.59        1.39      0.25 o
 -12   4   7       13.16       11.16      0.31 o
 -11   4   7        0.99        1.07      0.35 o
 -10   4   7      106.36      105.86      1.92 o
  -9   4   7        0.75        1.06      0.51 o
  -8   4   7       69.52       61.67      4.48 o
  -7   4   7      480.73      452.61     25.13 o
  -6   4   7      154.19      160.28      7.87 o
  -5   4   7       14.78       13.85      0.66 o
  -4   4   7      150.28      140.70      4.23 o
  -3   4   7       41.70       45.79      2.60 o
  -2   4   7        9.83        7.84      0.44 o
  -1   4   7        2.26        3.27      0.43 o
   0   4   7      189.77      181.31      5.82 o
   1   4   7      100.30      107.55      4.57 o
   2   4   7      450.31      430.19     20.38 o
   3   4   7       59.39       52.50      2.72 o
   4   4   7      139.83      145.14      2.59 o
   5   4   7        8.64        7.88      0.57 o
   6   4   7       13.59       16.21      1.51 o
   7   4   7        2.16        2.90      0.40 o
   8   4   7        0.51       -0.09      0.34 o
 -12   5   7       25.60       21.29      0.44 o
 -11   5   7        1.67        1.68      0.27 o
 -10   5   7       71.27       74.61      1.10 o
  -9   5   7        0.20        0.24      0.48 o
  -8   5   7       98.75      108.09      2.92 o
  -7   5   7       64.70       57.81      0.94 o
  -6   5   7       22.45       19.96      2.02 o
  -5   5   7       12.08        9.79      0.73 o
  -4   5   7       80.73       82.87      6.03 o
  -3   5   7       87.29       86.86      4.64 o
  -2   5   7      276.04      287.93     18.94 o
  -1   5   7      564.09      492.94     19.96 o
   0   5   7        0.50        0.73      0.59 o
   1   5   7      164.33      138.86      9.33 o
   2   5   7       74.54       63.64      3.77 o
   3   5   7      668.65      691.10     14.68 o
   4   5   7      163.64      168.35      3.48 o
   5   5   7      171.10      183.70      3.12 o
   6   5   7        2.70        2.26      0.44 o
   7   5   7        9.30        9.19      0.40 o
 -11   6   7       15.61       14.89      1.41 o
 -10   6   7        2.74        2.14      0.36 o
  -9   6   7        1.53        1.78      0.39 o
  -8   6   7       23.36       21.30      0.62 o
  -7   6   7        5.48        5.12      0.53 o
  -6   6   7        0.25        0.35      0.58 o
  -5   6   7      158.62      141.57      3.42 o
  -4   6   7      138.09      127.28      2.04 o
  -3   6   7        1.31        0.85      0.52 o
  -2   6   7       27.77       30.19      0.73 o
  -1   6   7       27.76       36.46      1.26 o
   0   6   7       18.80       15.92      0.66 o
   1   6   7       21.24       23.22      0.76 o
   2   6   7      116.14      118.81      1.67 o
   3   6   7      190.44      194.98      3.92 o
   4   6   7       58.41       67.60      1.45 o
   5   6   7       45.39       41.64      0.79 o
   6   6   7       16.48       15.25      0.84 o
  -9   7   7        5.02        4.44      0.59 o
  -8   7   7       46.48       39.59      3.26 o
  -7   7   7        5.38        5.91      0.53 o
  -6   7   7       66.37       72.25      1.28 o
  -5   7   7      100.44      101.55      3.11 o
  -4   7   7      104.08       95.82      1.46 o
  -3   7   7      111.77      111.62      2.01 o
  -2   7   7        0.41        0.07      0.46 o
  -1   7   7      143.22      160.28      4.94 o
   0   7   7       24.05       29.31      0.97 o
   1   7   7      159.34      190.33      1.91 o
   2   7   7       11.61       10.55      0.58 o
   3   7   7       62.51       70.95      1.15 o
   4   7   7        0.32        0.18      0.38 o
   5   7   7       84.53       67.92      1.31 o
  -7   8   7        4.20        3.58      0.36 o
  -6   8   7        2.04        2.07      0.36 o
  -5   8   7        2.40        1.44      0.41 o
  -4   8   7        1.71        1.34      0.42 o
  -3   8   7        5.32        5.52      0.40 o
  -2   8   7        0.36        0.82      0.44 o
  -1   8   7       12.45        9.63      0.57 o
   0   8   7       95.27      108.22      1.11 o
   1   8   7        1.23        0.98      0.34 o
   2   8   7        8.22        7.56      0.58 o
 -14   0   8        1.55        1.44      0.30 o
 -13   0   8        1.55        1.75      0.37 o
 -12   0   8      174.85      183.85      2.48 o
 -11   0   8      256.86      287.77      2.91 o
 -10   0   8      124.05       93.79      2.04 o
  -9   0   8       83.37       78.20      1.35 o
  -8   0   8        7.50        6.53      0.91 o
  -7   0   8      433.34      497.09     20.18 o
  -6   0   8       30.01       28.62      1.81 o
  -5   0   8      314.19      294.85      7.40 o
  -4   0   8      121.43      145.48      1.62 o
  -3   0   8      490.23      482.32      5.88 o
  -2   0   8      762.71      777.11      8.64 o
  -1   0   8      351.85      343.29      3.59 o
   0   0   8      126.55      114.54      1.67 o
   1   0   8      734.32      709.66     13.91 o
   2   0   8       32.65       42.56      0.95 o
   3   0   8        1.49        4.00      0.54 o
   4   0   8      492.93      424.76     26.75 o
   5   0   8        5.29        6.68      0.70 o
   6   0   8      203.75      234.03      2.92 o
   7   0   8        0.24        0.22      0.83 o
   8   0   8       32.22       31.46      1.39 o
   9   0   8       38.21       40.30      1.02 o
 -14   1   8       51.79       55.60      1.05 o
 -13   1   8       11.35       10.21      0.32 o
 -12   1   8        8.20        8.99      0.40 o
 -11   1   8      127.11      141.69      4.98 o
 -10   1   8        0.28        0.53      0.51 o
  -9   1   8        0.00        0.07      0.47 o
  -8   1   8        1.31        1.68      0.39 o
  -7   1   8      170.29      176.17      2.97 o
  -6   1   8      119.72      133.07      3.09 o
  -5   1   8      156.24      185.87      4.60 o
  -4   1   8       68.09       72.79      1.13 o
  -3   1   8       94.46       93.88      1.73 o
  -2   1   8       76.79       79.29      2.39 o
  -1   1   8      586.35      554.58      9.39 o
   0   1   8        0.56        0.92      0.33 o
   1   1   8       46.47       45.50      1.11 o
   2   1   8       10.75       11.49      0.69 o
   3   1   8       51.30       47.88      1.74 o
   4   1   8      312.44      260.91      9.71 o
   5   1   8      332.01      302.64     13.85 o
   6   1   8        1.85        2.78      0.58 o
   7   1   8        3.69        3.62      0.65 o
   8   1   8        9.63       10.91      0.58 o
   9   1   8        0.22        0.18      0.31 o
 -14   2   8       27.19       24.95      1.21 o
 -13   2   8       44.31       46.76      0.96 o
 -12   2   8        3.43        6.30      0.47 o
 -11   2   8      144.90      156.67      3.09 o
 -10   2   8        6.07        7.75      0.55 o
  -9   2   8      335.95      314.07     14.66 o
  -8   2   8        0.20        1.57      0.49 o
  -7   2   8        0.13        2.02      0.36 o
  -6   2   8      238.70      267.89      6.05 o
  -5   2   8      119.19      105.04      1.82 o
  -4   2   8       10.09       15.37      0.58 o
  -3   2   8      829.89      789.66     17.01 o
  -2   2   8       72.43       74.69      2.05 o
  -1   2   8      843.30      839.25     11.85 o
   0   2   8      405.28      367.35      8.49 o
   1   2   8       39.30       44.80      1.07 o
   2   2   8      650.24      587.99     13.24 o
   3   2   8      303.79      241.79      9.01 o
   4   2   8      958.86      790.94     43.51 o
   5   2   8      394.48      406.20      6.69 o
   6   2   8      343.63      345.03      3.08 o
   7   2   8       39.97       44.37      1.25 o
   8   2   8       59.95       56.17      0.97 o
   9   2   8       63.40       64.52      1.67 o
 -13   3   8        3.24        2.85      0.24 o
 -12   3   8        4.98        3.99      0.33 o
 -11   3   8        1.75        1.58      0.37 o
 -10   3   8        0.31        0.40      0.39 o
  -9   3   8       12.76       12.66      0.86 o
  -8   3   8        0.38        1.03      0.49 o
  -7   3   8       22.01       24.01      1.25 o
  -6   3   8        1.92        3.40      0.57 o
  -5   3   8      215.86      212.89      8.60 o
  -4   3   8        7.84        9.18      0.64 o
  -3   3   8      223.15      221.25      5.69 o
  -2   3   8        0.09        1.15      0.47 o
  -1   3   8        3.19        2.44      0.44 o
   0   3   8       45.81       42.73      3.15 o
   1   3   8       28.31       33.36      1.69 o
   2   3   8        7.20       13.25      1.68 o
   3   3   8       18.90       17.41      1.76 o
   4   3   8      557.45      566.98     23.73 o
   5   3   8       11.46       12.59      0.71 o
   6   3   8       35.71       38.61      1.51 o
   7   3   8        3.94        5.10      0.46 o
   8   3   8       33.07       28.70      1.16 o
 -13   4   8       10.93        8.98      0.51 o
 -12   4   8       12.48       13.37      0.36 o
 -11   4   8       25.03       30.57      0.83 o
 -10   4   8       10.72       13.67      0.46 o
  -9   4   8       47.39       51.01      0.90 o
  -8   4   8        9.77       14.42      0.84 o
  -7   4   8      634.99      627.32     44.69 o
  -6   4   8        7.63        6.32      0.50 o
  -5   4   8      875.88      831.10     42.38 o
  -4   4   8        5.38        5.50      0.45 o
  -3   4   8      254.44      252.71      9.30 o
  -2   4   8      256.52      237.17     13.40 o
  -1   4   8       56.10       49.82      3.94 o
   0   4   8      192.30      174.93     10.84 o
   1   4   8       43.54       40.12      1.90 o
   2   4   8      368.51      332.04     27.98 o
   3   4   8       32.68       32.72      0.82 o
   4   4   8      434.67      445.39      6.62 o
   5   4   8       31.95       32.33      1.10 o
   6   4   8      242.53      242.09      3.55 o
   7   4   8        0.36        0.80      0.40 o
   8   4   8       63.01       57.12      2.15 o
 -12   5   8        9.98        9.85      0.50 o
 -11   5   8        0.22        0.40      0.31 o
 -10   5   8        0.18       -0.04      0.40 o
  -9   5   8       48.80       50.69      1.02 o
  -8   5   8        2.16        2.94      0.47 o
  -7   5   8       44.26       53.79      1.40 o
  -6   5   8      193.57      203.09      3.17 o
  -5   5   8       40.84       36.83      4.01 o
  -4   5   8      133.28      119.80     11.00 o
  -3   5   8      167.25      166.40     12.87 o
  -2   5   8        8.40        7.66      0.88 o
  -1   5   8      246.15      233.77     26.18 o
   0   5   8      141.20      134.42     14.35 o
   1   5   8       12.56       13.62      0.72 o
   2   5   8      172.97      159.98      2.06 o
   3   5   8       17.61       21.20      0.80 o
   4   5   8       49.14       53.72      1.19 o
   5   5   8        6.32        6.67      1.00 o
   6   5   8       11.65        8.61      0.53 o
   7   5   8       14.75       10.38      0.60 o
 -10   6   8       37.51       30.74      3.71 o
  -9   6   8       55.93       55.77      2.56 o
  -8   6   8       13.50       14.73      0.63 o
  -7   6   8      224.96      241.41      4.44 o
  -6   6   8        3.88        4.65      0.53 o
  -5   6   8       42.55       40.78      0.83 o
  -4   6   8        3.86        4.18      0.54 o
  -3   6   8       44.95       49.82      1.09 o
  -2   6   8       18.29       20.13      0.70 o
  -1   6   8      171.56      171.50      5.06 o
   0   6   8      131.64      143.77      1.68 o
   1   6   8      110.21      118.52      2.85 o
   2   6   8      302.97      332.94      4.51 o
   3   6   8       39.39       31.75      1.14 o
   4   6   8       34.89       37.10      1.16 o
   5   6   8       11.02       11.22      0.88 o
  -9   7   8        1.56        0.25      0.36 o
  -8   7   8       21.00       18.18      1.29 o
  -7   7   8        7.58        8.76      0.57 o
  -6   7   8       12.69       11.63      0.63 o
  -5   7   8        1.80        3.43      0.53 o
  -4   7   8        5.54        4.13      0.50 o
  -3   7   8       18.43       19.12      0.55 o
  -2   7   8       21.80       21.42      0.71 o
  -1   7   8       83.71       92.62      1.79 o
   0   7   8        0.00        0.21      0.58 o
   1   7   8        0.52        1.90      0.57 o
   2   7   8        9.00        9.75      0.46 o
   3   7   8       10.71        7.31      0.55 o
   4   7   8       16.49       17.45      3.47 o
  -6   8   8       19.80       16.91      1.02 o
  -5   8   8       60.35       52.73      3.54 o
  -4   8   8       11.75       10.63      0.47 o
  -3   8   8       19.93       16.66      0.61 o
  -2   8   8        1.03        1.10      0.41 o
  -1   8   8       31.76       26.20      0.83 o
   0   8   8       46.25       51.49      1.94 o
   1   8   8       18.26       20.42      0.77 o
 -14   1   9        0.00        0.70      0.22 o
 -13   1   9       49.12       57.01      1.34 o
 -12   1   9        3.91        4.76      0.36 o
 -11   1   9       56.20       70.28      2.09 o
 -10   1   9       20.36       19.01      1.37 o
  -9   1   9      154.24      131.98     10.61 o
  -8   1   9       26.22       27.09      1.28 o
  -7   1   9      179.70      182.19      3.98 o
  -6   1   9      458.59      490.12     12.80 o
  -5   1   9       42.02       45.66      0.74 o
  -4   1   9      380.77      373.58      6.93 o
  -3   1   9       91.43      106.61      2.27 o
  -2   1   9      359.65      334.68      4.67 o
  -1   1   9      256.72      261.69      9.05 o
   0   1   9       91.18       91.32      3.35 o
   1   1   9      139.00      124.97      1.72 o
   2   1   9      333.01      307.67      9.94 o
   3   1   9      675.68      600.14     25.11 o
   4   1   9        0.99        2.27      0.48 o
   5   1   9      107.81      113.95      5.34 o
   6   1   9      194.45      215.22      8.91 o
   7   1   9      172.89      192.17      2.02 o
   8   1   9        2.20        5.61      1.42 o
 -14   2   9        1.84        1.08      0.55 o
 -13   2   9        1.17        2.36      0.27 o
 -12   2   9        5.69        6.17      0.36 o
 -11   2   9        3.19        3.90      0.43 o
 -10   2   9       15.22       18.21      1.16 o
  -9   2   9        0.00        0.82      0.65 o
  -8   2   9        4.24        3.54      0.43 o
  -7   2   9       26.93       25.94      1.04 o
  -6   2   9      458.97      435.96     13.84 o
  -5   2   9       45.19       43.07      1.08 o
  -4   2   9      375.70      378.99      8.09 o
  -3   2   9       25.65       25.64      1.15 o
  -2   2   9       73.62       75.13      4.33 o
  -1   2   9       98.57       91.67      3.65 o
   0   2   9       87.29       91.40      3.04 o
   1   2   9       32.64       30.63      1.12 o
   2   2   9       27.49       27.13      1.08 o
   3   2   9        0.63        1.14      0.49 o
   4   2   9        6.57        7.02      0.60 o
   5   2   9      165.23      170.35      2.88 o
   6   2   9       39.05       46.56      1.76 o
   7   2   9        6.33        5.64      0.44 o
   8   2   9       14.33       11.70      1.07 o
 -13   3   9       24.18       26.86      0.66 o
 -12   3   9        1.78        1.78      0.31 o
 -11   3   9       14.75       16.87      0.48 o
 -10   3   9        0.20        0.32      0.40 o
  -9   3   9      124.11      144.55      3.37 o
  -8   3   9      125.52      130.15      7.73 o
  -7   3   9     1144.91     1155.39     46.64 o
  -6   3   9      409.21      368.90     26.13 o
  -5   3   9     1172.03     1104.00     52.63 o
  -4   3   9      734.55      728.50     35.06 o
  -3   3   9        3.53        3.99      0.53 o
  -2   3   9      267.18      233.72     12.98 o
  -1   3   9        1.15        1.71      0.49 o
   0   3   9       82.80       66.40      7.14 o
   1   3   9      178.80      147.01     12.02 o
   2   3   9        2.53        1.92      0.62 o
   3   3   9       98.96       94.68      6.97 o
   4   3   9       89.13       91.12      5.39 o
   5   3   9      181.63      182.25      7.33 o
   6   3   9        4.08        4.40      0.48 o
   7   3   9       28.57       32.10      1.11 o
 -12   4   9        0.96        0.98      0.26 o
 -11   4   9       14.65       15.58      0.40 o
 -10   4   9       11.36       11.93      0.48 o
  -9   4   9       97.12      104.25      1.18 o
  -8   4   9       70.83       76.64      1.30 o
  -7   4   9       75.34       79.02      4.49 o
  -6   4   9      217.87      207.45     14.98 o
  -5   4   9       52.76       51.44      3.69 o
  -4   4   9      128.10      117.10     10.46 o
  -3   4   9       21.09       14.06      1.36 o
  -2   4   9        2.74        2.53      0.64 o
  -1   4   9       81.62       61.16      7.62 o
   0   4   9       10.45       11.45      0.69 o
   1   4   9       21.14       16.89      2.61 o
   2   4   9        0.51        0.40      0.54 o
   3   4   9       23.80       23.77      0.92 o
   4   4   9       17.30       21.17      0.70 o
   5   4   9        0.01        0.25      0.47 o
   6   4   9       13.74       14.60      1.40 o
   7   4   9       25.58       23.36      0.79 o
 -11   5   9       72.86       75.29      1.03 o
 -10   5   9       35.63       34.86      1.75 o
  -9   5   9      176.93      198.52      2.57 o
  -8   5   9       26.15       28.57      0.63 o
  -7   5   9       22.95       27.28      0.63 o
  -6   5   9        1.15        2.35      0.59 o
  -5   5   9       41.05       39.90      1.77 o
  -4   5   9       60.60       59.83      1.39 o
  -3   5   9      176.33      184.05      4.95 o
  -2   5   9      249.94      217.66      1.87 o
  -1   5   9       46.66       37.12      0.95 o
   0   5   9      156.95      153.52      8.48 o
   1   5   9        1.23        1.24      0.67 o
   2   5   9      334.98      351.75      4.21 o
   3   5   9       53.49       54.00      3.09 o
   4   5   9        5.90        4.59      0.65 o
   5   5   9       51.75       48.77      1.37 o
   6   5   9        0.00       -0.07      0.61 o
 -10   6   9        2.48        1.78      0.35 o
  -9   6   9        3.72        2.32      0.31 o
  -8   6   9       28.06       26.01      0.65 o
  -7   6   9        0.10        0.46      0.45 o
  -6   6   9       28.30       25.57      0.67 o
  -5   6   9        3.22        6.08      0.56 o
  -4   6   9       15.93       13.59      0.63 o
  -3   6   9        1.06        0.83      0.57 o
  -2   6   9       28.06       21.42      1.16 o
  -1   6   9      135.87      136.55      4.84 o
   0   6   9       41.80       33.45      1.07 o
   1   6   9       10.52       11.47      0.79 o
   2   6   9       20.41       18.17      0.71 o
   3   6   9       88.66       91.96      1.65 o
   4   6   9       31.62       24.53      0.68 o
  -8   7   9       24.55       18.59      2.10 o
  -7   7   9       18.66       17.13      0.56 o
  -6   7   9       40.24       42.11      0.78 o
  -5   7   9       37.02       35.93      1.33 o
  -4   7   9      151.38      149.49      5.09 o
  -3   7   9        0.74        1.11      0.41 o
  -2   7   9      126.45      126.81      6.83 o
  -1   7   9       17.97       13.05      0.57 o
   0   7   9       34.56       37.27      1.17 o
   1   7   9       18.29       13.03      0.58 o
   2   7   9       61.90       58.84      1.81 o
   3   7   9       11.26       10.82      0.92 o
  -4   8   9        3.47        2.80      0.63 o
  -3   8   9        8.54        8.55      1.03 o
  -2   8   9       12.84       12.64      0.66 o
  -1   8   9        0.85        0.33      0.46 o
 -14   0  10        0.01        0.14      0.30 o
 -13   0  10      144.04      150.91      4.74 o
 -12   0  10       31.86       48.46      0.84 o
 -11   0  10       32.88       37.85      0.92 o
 -10   0  10       94.27       99.23     10.91 o
  -9   0  10      141.60       89.08      8.72 o
  -8   0  10      555.99      447.05     19.96 o
  -7   0  10      202.84      179.17      6.97 o
  -6   0  10       73.94       67.23      1.46 o
  -5   0  10        0.11        0.53      0.51 o
  -4   0  10      157.31      135.91      9.63 o
  -3   0  10     1011.24      777.05     68.38 o
  -2   0  10      151.41      141.20      2.84 o
  -1   0  10     1262.65     1077.26     24.59 o
   0   0  10      131.58      114.24      2.25 o
   1   0  10      671.45      596.79      5.48 o
   2   0  10      250.24      206.41      7.21 o
   3   0  10       11.48       14.38      1.36 o
   4   0  10      244.63      260.27     10.00 o
   5   0  10       52.66       59.17      1.56 o
   6   0  10        0.08        1.50      0.78 o
   7   0  10      227.05      241.16      2.99 o
 -14   1  10        1.96        1.21      0.28 o
 -13   1  10        2.14        0.93      0.21 o
 -12   1  10       12.72       15.95      0.43 o
 -11   1  10        7.90        7.92      0.43 o
 -10   1  10        0.00       -0.12      0.48 o
  -9   1  10       15.61       16.05      1.73 o
  -8   1  10       67.51       55.65      3.15 o
  -7   1  10       79.17       66.35      2.29 o
  -6   1  10       57.17       52.04      1.02 o
  -5   1  10        6.06        5.01      0.48 o
  -4   1  10       93.52       85.77      4.58 o
  -3   1  10       56.14       49.95      2.45 o
  -2   1  10       39.16       33.23      2.06 o
  -1   1  10        2.42        3.18      0.40 o
   0   1  10        2.20        2.72      0.41 o
   1   1  10        9.07        7.37      0.61 o
   2   1  10      139.12      122.56      7.73 o
   3   1  10      534.04      516.90     21.56 o
   4   1  10       48.78       47.89      3.79 o
   5   1  10        0.07        0.94      0.54 o
   6   1  10        6.13        8.95      0.53 o
   7   1  10       27.06       25.26      0.67 o
 -13   2  10       37.05       33.13      0.74 o
 -12   2  10       14.31       13.14      0.38 o
 -11   2  10       23.73       22.01      0.61 o
 -10   2  10      218.46      253.41      4.69 o
  -9   2  10        0.01        0.41      0.46 o
  -8   2  10       34.65       26.13      2.17 o
  -7   2  10        9.56        7.82      0.60 o
  -6   2  10       21.12       23.07      1.62 o
  -5   2  10      559.36      502.61     21.21 o
  -4   2  10        1.87        1.33      0.45 o
  -3   2  10      211.48      203.39      9.33 o
  -2   2  10       23.33       16.42      1.85 o
  -1   2  10      225.44      195.15      2.49 o
   0   2  10        8.66        9.06      0.57 o
   1   2  10      313.15      281.57     13.74 o
   2   2  10      231.92      182.36     11.74 o
   3   2  10        1.87        2.92      0.57 o
   4   2  10       12.43       13.14      0.67 o
   5   2  10       26.06       26.36      0.86 o
   6   2  10      204.27      211.67      4.51 o
   7   2  10       87.21       83.25      4.08 o
 -13   3  10        0.09        0.27      0.20 o
 -12   3  10        0.74        0.21      0.29 o
 -11   3  10        6.47        6.22      0.35 o
 -10   3  10       17.83       24.09      0.66 o
  -9   3  10        1.36        1.50      0.42 o
  -8   3  10        0.09        0.31      0.50 o
  -7   3  10      413.78      358.01     27.23 o
  -6   3  10       58.42       53.85      5.13 o
  -5   3  10        8.91        6.80      0.69 o
  -4   3  10        1.79        1.33      0.52 o
  -3   3  10      176.73      158.89     15.66 o
  -2   3  10       24.90       22.04      3.10 o
  -1   3  10        0.06        0.26      0.50 o
   0   3  10      112.23       98.58     17.50 o
   1   3  10       30.07       27.31      4.93 o
   2   3  10       14.39       15.33      0.69 o
   3   3  10       14.82       15.54      1.40 o
   4   3  10        2.86        3.07      0.60 o
   5   3  10        0.83        0.82      0.47 o
   6   3  10        8.71        7.61      0.61 o
 -12   4  10       18.68       17.92      0.54 o
 -11   4  10       16.72       14.94      0.45 o
 -10   4  10       27.46       31.59      0.93 o
  -9   4  10       27.42       27.97      0.72 o
  -8   4  10       37.86       37.73      1.12 o
  -7   4  10        2.14        2.03      0.51 o
  -6   4  10       48.97       55.01      2.15 o
  -5   4  10       27.72       25.18      2.94 o
  -4   4  10       67.24       57.78      7.44 o
  -3   4  10      282.29      204.13     39.38 o
  -2   4  10        4.30        3.72      0.70 o
  -1   4  10      364.43      343.08     11.76 o
   0   4  10        6.06        4.61      0.51 o
   1   4  10      129.07      127.22      3.33 o
   2   4  10       14.63       12.95      0.78 o
   3   4  10       13.35       19.97      0.83 o
   4   4  10        5.02        5.83      0.70 o
   5   4  10       14.47       16.12      1.14 o
   6   4  10        5.86        7.19      0.86 o
 -11   5  10        3.14        3.66      0.26 o
 -10   5  10        0.57       -0.34      0.34 o
  -9   5  10        0.41        0.59      0.41 o
  -8   5  10       27.90       25.67      0.71 o
  -7   5  10       84.42       84.73      1.27 o
  -6   5  10       14.31       16.01      0.70 o
  -5   5  10        3.38        2.70      0.54 o
  -4   5  10        9.04        8.48      0.58 o
  -3   5  10        0.60        1.73      0.51 o
  -2   5  10        9.74       10.48      0.60 o
  -1   5  10       11.91       10.10      0.50 o
   0   5  10       87.55       81.12      1.98 o
   1   5  10        0.68        0.43      0.62 o
   2   5  10        7.93        8.06      0.90 o
   3   5  10        0.04        0.71      0.56 o
   4   5  10       10.94        9.69      0.93 o
   5   5  10        0.01        0.38      0.47 o
 -10   6  10       24.06       23.81      0.72 o
  -9   6  10        0.12       -0.08      0.27 o
  -8   6  10       21.79       24.53      0.59 o
  -7   6  10       86.28       91.70      1.05 o
  -6   6  10       29.64       34.33      1.19 o
  -5   6  10      117.52      128.22      1.93 o
  -4   6  10       67.10       72.35      1.35 o
  -3   6  10       29.47       32.51      0.84 o
  -2   6  10       34.12       33.12      1.21 o
  -1   6  10       61.03       64.40      1.66 o
   0   6  10       16.16       17.52      0.89 o
   1   6  10      103.66      116.38      3.46 o
   2   6  10       29.56       41.61      2.34 o
   3   6  10      206.18      202.86      3.88 o
  -7   7  10        7.32        4.32      0.36 o
  -6   7  10        1.39        1.41      0.35 o
  -5   7  10       21.42       17.64      0.57 o
  -4   7  10        3.86        2.02      0.38 o
  -3   7  10       11.32       12.77      0.55 o
  -2   7  10        7.32        7.05      0.49 o
  -1   7  10        0.23        0.32      0.48 o
   0   7  10       14.18       12.08      0.85 o
   1   7  10        0.51        1.61      0.45 o
 -13   1  11       30.23       29.14      0.89 o
 -12   1  11        3.90        5.38      0.34 o
 -11   1  11      160.58      161.22      5.44 o
 -10   1  11       24.85       26.56      0.82 o
  -9   1  11       65.25       57.69      6.80 o
  -8   1  11       26.02       17.88      1.87 o
  -7   1  11      129.12       97.81      6.84 o
  -6   1  11        8.31        7.70      0.52 o
  -5   1  11      580.19      434.89     27.07 o
  -4   1  11       28.69       21.91      1.83 o
  -3   1  11       79.78       52.19      6.26 o
  -2   1  11       12.32        8.13      1.00 o
  -1   1  11       32.99       31.70      0.82 o
   0   1  11       32.57       26.79      1.15 o
   1   1  11      436.84      401.55     27.29 o
   2   1  11      104.20      101.68      6.07 o
   3   1  11       49.36       52.84      2.39 o
   4   1  11      439.59      467.14      3.64 o
   5   1  11       51.34       54.16      0.98 o
   6   1  11       23.74       22.85      0.89 o
 -13   2  11        1.57        1.12      0.22 o
 -12   2  11        8.26        5.80      0.33 o
 -11   2  11        0.86        0.70      0.35 o
 -10   2  11        8.27        9.76      0.46 o
  -9   2  11        0.13       -0.33      0.47 o
  -8   2  11       47.64       45.62      3.44 o
  -7   2  11       16.66       13.64      1.32 o
  -6   2  11       63.74       53.58      4.57 o
  -5   2  11       88.12       70.57      7.19 o
  -4   2  11       20.11       16.56      2.21 o
  -3   2  11        4.99        4.87      1.16 o
  -2   2  11       48.18       33.84      5.41 o
  -1   2  11        0.20       -0.34      0.70 o
   0   2  11        7.67        6.54      0.96 o
   1   2  11        0.93        1.02      0.68 o
   2   2  11       49.21       50.65      1.17 o
   3   2  11        0.05        0.23      0.59 o
   4   2  11        1.48        0.48      0.61 o
   5   2  11       31.12       28.82      0.92 o
   6   2  11        0.63        0.96      0.43 o
 -12   3  11        1.81        2.39      0.27 o
 -11   3  11       41.95       48.05      1.05 o
 -10   3  11        3.43        4.25      0.38 o
  -9   3  11       27.03       32.40      1.15 o
  -8   3  11       31.44       30.18      2.79 o
  -7   3  11       34.96       35.84      2.58 o
  -6   3  11       36.67       32.56      1.71 o
  -5   3  11      208.34      198.18     20.94 o
  -4   3  11      120.68       99.05     17.25 o
  -3   3  11      138.51       98.81     20.92 o
  -2   3  11      235.93      170.81     23.69 o
  -1   3  11      288.04      277.73      4.50 o
   0   3  11      246.85      229.94      3.80 o
   1   3  11       29.09       26.76      0.94 o
   2   3  11       86.62       93.84      2.57 o
   3   3  11       27.23       26.33      0.90 o
   4   3  11      270.98      274.77      3.02 o
   5   3  11        0.57        1.02      0.44 o
 -12   4  11        2.18        2.61      0.28 o
 -11   4  11        4.66        4.18      0.30 o
 -10   4  11        5.33        3.97      0.40 o
  -9   4  11        1.91        2.38      0.47 o
  -8   4  11        6.70        8.81      0.50 o
  -7   4  11      191.75      195.71      4.26 o
  -6   4  11      115.10      122.68      1.20 o
  -5   4  11        0.27        1.05      0.53 o
  -4   4  11        0.03        0.65      0.54 o
  -3   4  11      498.40      481.00      3.66 o
  -2   4  11        0.04        1.59      0.66 o
  -1   4  11      135.27      129.88      3.88 o
   0   4  11        9.26        9.21      0.62 o
   1   4  11        6.11        4.87      0.63 o
   2   4  11        0.96        1.11      0.65 o
   3   4  11        0.22        1.37      0.63 o
   4   4  11       20.45       20.10      0.60 o
   5   4  11        2.44        3.47      0.50 o
 -11   5  11       31.57       33.43      1.47 o
 -10   5  11       13.76       13.52      0.87 o
  -9   5  11       61.60       64.52      1.06 o
  -8   5  11        6.23        7.16      0.58 o
  -7   5  11      219.83      233.15      1.70 o
  -6   5  11       25.41       26.63      0.65 o
  -5   5  11       79.14       80.89      1.52 o
  -4   5  11        0.29        0.52      0.47 o
  -3   5  11       34.78       40.20      0.91 o
  -2   5  11       46.06       51.39      1.37 o
  -1   5  11        9.67       12.14      0.55 o
   0   5  11       14.21       16.09      0.92 o
   1   5  11      117.07      128.03      2.89 o
   2   5  11       61.75       59.13      1.23 o
   3   5  11        8.38        8.45      0.97 o
   4   5  11        5.14        0.65      0.65 o
  -9   6  11        0.15        0.29      0.31 o
  -8   6  11        0.61        0.47      0.29 o
  -7   6  11      109.03      118.31      1.26 o
  -6   6  11       19.71       17.74      0.53 o
  -5   6  11       22.54       26.43      0.57 o
  -4   6  11       12.29       14.94      0.88 o
  -3   6  11       26.06       27.51      0.91 o
  -2   6  11       20.44       15.19      0.73 o
  -1   6  11        5.60        6.11      0.68 o
   0   6  11        0.03        0.79      0.54 o
   1   6  11        5.38        4.71      0.53 o
   2   6  11        1.46        1.23      0.44 o
  -6   7  11       73.52       65.01      2.47 o
  -5   7  11        0.85        0.74      0.31 o
  -4   7  11        3.37        2.38      0.36 o
  -3   7  11       38.06       34.89      0.81 o
  -2   7  11       14.59       10.93      0.88 o
  -1   7  11      126.68      100.64     16.18 o
 -13   0  12        1.58        1.29      0.27 o
 -12   0  12       26.06       24.43      0.74 o
 -11   0  12       60.73       60.11      1.46 o
 -10   0  12       23.94       20.60      1.49 o
  -9   0  12      233.33      228.95     10.25 o
  -8   0  12       94.99       87.53     12.08 o
  -7   0  12       86.96       77.56      9.12 o
  -6   0  12       22.17       13.76      1.77 o
  -5   0  12       10.52        8.79      2.11 o
  -4   0  12       73.13       63.55     12.40 o
  -3   0  12        0.82       -1.03      1.03 o
  -2   0  12      384.92      327.89      4.82 o
  -1   0  12       39.49       33.79      1.45 o
   0   0  12      394.08      421.74      4.40 o
   1   0  12      370.53      394.02      7.86 o
   2   0  12      183.84      203.99      3.36 o
   3   0  12      486.86      543.83      6.36 o
   4   0  12       20.82       24.14      1.23 o
   5   0  12       14.49       15.73      1.80 o
 -13   1  12        0.00        0.21      0.22 o
 -12   1  12        0.66        0.62      0.24 o
 -11   1  12        0.67        0.88      0.29 o
 -10   1  12        0.47       -0.03      0.35 o
  -9   1  12        1.20        1.18      0.40 o
  -8   1  12       21.88       21.31      2.09 o
  -7   1  12      109.63      101.62      7.46 o
  -6   1  12       59.93       44.64      4.17 o
  -5   1  12      172.98      131.78     12.73 o
  -4   1  12       25.64       20.79      2.46 o
  -3   1  12       42.94       33.30      6.95 o
  -2   1  12        1.28        0.76      0.51 o
  -1   1  12        1.92        2.54      0.85 o
   0   1  12       10.62        9.56      0.95 o
   1   1  12       55.74       58.54      1.15 o
   2   1  12       49.60       60.05      1.17 o
   3   1  12        0.40        0.87      0.89 o
   4   1  12       16.77       17.12      0.72 o
   5   1  12        8.82        7.71      0.74 o
 -13   2  12        5.76        6.41      0.76 o
 -12   2  12        0.35        0.09      0.23 o
 -11   2  12       71.17       75.92      1.04 o
 -10   2  12        1.48        1.18      0.42 o
  -9   2  12       12.94       14.58      0.59 o
  -8   2  12       88.23       86.67      6.11 o
  -7   2  12      171.65      155.79     14.67 o
  -6   2  12      366.37      331.02     25.65 o
  -5   2  12      245.22      229.06     14.29 o
  -4   2  12       46.88       31.26      7.24 o
  -3   2  12        0.84       -0.23      0.59 o
  -2   2  12      105.07      108.20      1.63 o
  -1   2  12       49.58       46.35      5.72 o
   0   2  12        1.24        0.22      0.77 o
   1   2  12      142.13      150.58      3.94 o
   2   2  12       37.34       33.34      1.36 o
   3   2  12       85.52       88.87      1.40 o
   4   2  12       10.42       10.61      0.61 o
   5   2  12       48.00       46.82      1.71 o
 -12   3  12        5.91        5.20      0.25 o
 -11   3  12        0.52        0.56      0.27 o
 -10   3  12        9.32        9.96      0.60 o
  -9   3  12       17.77       15.47      0.58 o
  -8   3  12        5.45        6.03      0.55 o
  -7   3  12       26.02       26.22      0.79 o
  -6   3  12       71.35       74.50      2.30 o
  -5   3  12        3.69        1.59      1.09 o
  -4   3  12       28.85       27.95      1.81 o
  -3   3  12       95.94       88.71      9.81 o
  -2   3  12       51.48       51.62      0.95 o
  -1   3  12       19.64       14.37      0.73 o
   0   3  12        0.02        0.62      0.66 o
   1   3  12       33.39       32.55      2.38 o
   2   3  12        0.06       -0.19      0.61 o
   3   3  12       21.93       19.39      0.64 o
   4   3  12        9.15        8.36      0.60 o
 -11   4  12       20.83       19.53      0.53 o
 -10   4  12        1.78        2.25      0.34 o
  -9   4  12       58.01       57.85      1.58 o
  -8   4  12       38.84       42.19      1.28 o
  -7   4  12       77.49       79.56      1.41 o
  -6   4  12       37.10       36.84      0.95 o
  -5   4  12       39.43       41.67      0.95 o
  -4   4  12      182.83      192.04      2.05 o
  -3   4  12       33.16       34.88      0.74 o
  -2   4  12      147.19      142.49      2.02 o
  -1   4  12       11.03        9.03      0.56 o
   0   4  12       37.21       38.52      1.24 o
   1   4  12       95.27       87.74      7.21 o
   2   4  12       13.46       13.10      0.79 o
   3   4  12      159.67      143.08      8.27 o
 -10   5  12        2.99        3.01      0.27 o
  -9   5  12       15.63       13.21      1.03 o
  -8   5  12        0.79        1.21      0.37 o
  -7   5  12       18.65       18.55      0.48 o
  -6   5  12        0.04        0.06      0.36 o
  -5   5  12        2.09        1.93      0.42 o
  -4   5  12        0.89        0.08      0.46 o
  -3   5  12        0.37        0.60      0.39 o
  -2   5  12       32.55       26.79      1.11 o
  -1   5  12       11.06       10.67      0.73 o
   0   5  12        1.87        1.98      0.59 o
   1   5  12       30.44       28.31      1.23 o
   2   5  12       10.31       11.13      1.03 o
  -8   6  12        1.04        0.93      0.70 o
  -7   6  12       13.17       11.09      0.70 o
  -6   6  12        1.91        1.35      0.36 o
  -5   6  12        0.94        0.90      0.35 o
  -4   6  12       45.05       47.32      2.06 o
  -3   6  12        1.22        1.96      0.41 o
  -2   6  12       13.96       11.97      0.86 o
  -1   6  12        7.87        6.91      0.70 o
   0   6  12       16.70       17.75      3.75 o
 -12   1  13       52.62       56.32      1.41 o
 -11   1  13        0.29        0.62      0.29 o
 -10   1  13       36.27       41.30      0.75 o
  -9   1  13       72.16       74.76      2.54 o
  -8   1  13       58.92       64.20      0.99 o
  -7   1  13       35.16       36.46      0.78 o
  -6   1  13        1.00        1.30      0.44 o
  -5   1  13      257.82      261.25     21.14 o
  -4   1  13       11.62       10.54      1.82 o
  -3   1  13      595.57      687.80      9.81 o
  -2   1  13       21.42       23.22      4.48 o
  -1   1  13       54.21       53.03      1.44 o
   0   1  13       11.54       13.14      0.73 o
   1   1  13       40.70       46.15      1.29 o
   2   1  13        0.17        1.33      0.94 o
   3   1  13        1.57        3.09      0.55 o
   4   1  13       24.10       23.13      1.13 o
 -12   2  13        0.25        0.08      0.21 o
 -11   2  13        0.00        0.46      0.27 o
 -10   2  13        1.92        2.19      0.38 o
  -9   2  13        1.39        0.84      0.45 o
  -8   2  13       39.96       42.82      0.91 o
  -7   2  13        7.45        5.87      0.56 o
  -6   2  13       25.67       24.62      0.67 o
  -5   2  13        2.49        2.10      0.50 o
  -4   2  13        2.20        2.41      0.58 o
  -3   2  13       12.62       12.05      0.67 o
  -2   2  13       16.09       17.20      0.77 o
  -1   2  13        7.32        6.14      0.77 o
   0   2  13        2.69        3.03      0.71 o
   1   2  13        2.13        1.71      0.58 o
   2   2  13        5.43        3.38      0.85 o
   3   2  13       12.92       11.80      0.84 o
   4   2  13        0.07        0.86      0.41 o
 -11   3  13        0.84        0.75      0.25 o
 -10   3  13        5.51        4.94      0.33 o
  -9   3  13        1.27        1.34      0.42 o
  -8   3  13       24.35       27.95      0.80 o
  -7   3  13        5.25        5.53      0.53 o
  -6   3  13       59.54       66.96      1.20 o
  -5   3  13      170.70      174.36      2.97 o
  -4   3  13       54.73       58.06      1.02 o
  -3   3  13      128.20      137.18      1.63 o
  -2   3  13       30.16       31.25      0.88 o
  -1   3  13       37.54       39.06      1.16 o
   0   3  13       35.06       28.59      1.35 o
   1   3  13       22.45       22.92      2.69 o
   2   3  13       30.90       27.03      2.50 o
   3   3  13       53.67       56.93      0.99 o
 -10   4  13       44.42       41.10      0.71 o
  -9   4  13       54.84       46.35      0.90 o
  -8   4  13       25.54       25.90      0.98 o
  -7   4  13       19.18       16.73      0.68 o
  -6   4  13       19.79       22.42      0.91 o
  -5   4  13       39.00       38.16      0.85 o
  -4   4  13        1.69        1.60      0.44 o
  -3   4  13       76.02       75.06      1.06 o
  -2   4  13       17.27       21.24      0.64 o
  -1   4  13        7.72        7.39      0.71 o
   0   4  13        9.01        8.62      0.75 o
   1   4  13       14.90       13.50      1.08 o
   2   4  13        1.86        2.40      0.46 o
  -9   5  13        6.24        7.02      0.40 o
  -8   5  13       35.15       36.15      1.52 o
  -7   5  13       96.87      102.43      1.46 o
  -6   5  13       32.60       40.12      0.91 o
  -5   5  13        6.17        5.50      0.39 o
  -4   5  13       16.76       19.88      0.50 o
  -3   5  13       26.47       29.06      0.68 o
  -2   5  13       14.26       13.06      0.55 o
  -1   5  13       68.26       62.24      2.39 o
   0   5  13        2.76        2.42      0.51 o
   1   5  13       61.96       49.81     15.42 o
  -6   6  13        1.98        1.29      0.35 o
  -5   6  13        2.75        2.26      0.44 o
  -4   6  13        1.75        0.99      0.50 o
  -3   6  13       13.09        9.02      3.50 o
  -2   6  13        0.09        0.52      0.60 o
 -12   0  14        0.04        0.10      0.32 o
 -11   0  14       14.20        9.80      0.57 o
 -10   0  14       29.92       26.37      0.73 o
  -9   0  14       45.86       57.83      1.84 o
  -8   0  14        1.89        1.75      0.60 o
  -7   0  14       35.41       40.96      1.94 o
  -6   0  14      116.11      135.60      7.08 o
  -5   0  14      366.17      429.59     33.31 o
  -4   0  14       57.98       60.02      5.52 o
  -3   0  14       63.83       75.95      2.96 o
  -2   0  14      149.32      178.53     17.88 o
  -1   0  14       59.26       65.36      1.55 o
   0   0  14        7.47        8.65      1.18 o
   1   0  14      340.86      386.95      6.46 o
   2   0  14      108.59      118.77      2.69 o
   3   0  14        0.04        1.75      0.86 o
 -12   1  14        0.93        1.24      0.26 o
 -11   1  14        0.05        0.30      0.24 o
 -10   1  14        5.66        5.16      0.31 o
  -9   1  14        0.15        0.18      0.32 o
  -8   1  14        4.50        4.42      0.37 o
  -7   1  14       55.94       60.08      1.87 o
  -6   1  14        4.83        4.47      0.56 o
  -5   1  14        0.98        0.98      0.63 o
  -4   1  14       22.93       26.66      1.03 o
  -3   1  14       60.97       79.71      2.11 o
  -2   1  14       16.41       15.76      0.97 o
  -1   1  14      131.31      148.63      4.13 o
   0   1  14       60.58       66.25      1.61 o
   1   1  14       14.94       18.07      1.18 o
   2   1  14        0.17        0.54      0.50 o
   3   1  14        1.36        1.64      0.89 o
 -11   2  14       32.81       32.57      0.97 o
 -10   2  14       16.51       15.69      0.51 o
  -9   2  14       42.28       49.66      0.96 o
  -8   2  14       37.05       38.46      0.77 o
  -7   2  14       74.70       83.17      1.41 o
  -6   2  14        0.10        0.00      0.59 o
  -5   2  14       44.90       52.81      1.15 o
  -4   2  14        0.07        0.18      0.58 o
  -3   2  14        1.35        2.46      0.57 o
  -2   2  14       68.94       75.01      3.02 o
  -1   2  14       51.65       54.98      2.16 o
   0   2  14      148.00      162.56      4.18 o
   1   2  14       61.63       63.74      1.11 o
   2   2  14       23.96       24.60      1.13 o
 -11   3  14        2.36        2.30      0.51 o
 -10   3  14        0.27        0.03      0.26 o
  -9   3  14       22.87       22.60      0.47 o
  -8   3  14       31.96       33.02      1.19 o
  -7   3  14       20.93       20.87      0.69 o
  -6   3  14       35.39       38.71      1.15 o
  -5   3  14       24.48       27.74      0.92 o
  -4   3  14       11.20       11.34      0.71 o
  -3   3  14       55.96       54.91      1.36 o
  -2   3  14        0.01        0.78      0.59 o
  -1   3  14        7.25        7.50      0.80 o
   0   3  14        1.03        1.48      0.59 o
   1   3  14        5.04        4.37      0.53 o
   2   3  14        0.00        0.34      0.45 o
  -9   4  14       18.75       20.12      0.85 o
  -8   4  14       14.40       14.40      0.48 o
  -7   4  14        5.19        4.47      0.55 o
  -6   4  14        0.25       -0.05      0.55 o
  -5   4  14       19.65       19.64      0.67 o
  -4   4  14       25.22       29.62      0.75 o
  -3   4  14       18.01       21.00      0.93 o
  -2   4  14       24.72       25.60      0.82 o
  -1   4  14       27.35       24.56      1.71 o
   0   4  14       27.18       25.16      0.82 o
  -7   5  14        1.97        1.69      0.37 o
  -6   5  14        0.02        0.38      0.35 o
  -5   5  14       26.18       27.95      1.67 o
  -4   5  14        3.97        2.64      0.34 o
  -3   5  14       22.88       18.27      3.65 o
  -2   5  14        5.42        4.18      0.52 o
 -11   1  15       39.46       36.56      1.19 o
 -10   1  15        0.07        0.26      0.25 o
  -9   1  15       27.38       27.57      0.62 o
  -8   1  15       24.95       22.99      0.62 o
  -7   1  15       31.49       27.41      0.62 o
  -6   1  15        0.52        0.73      0.54 o
  -5   1  15       49.77       54.04      1.57 o
  -4   1  15        0.26        2.29      0.74 o
  -3   1  15       37.56       43.39      1.73 o
  -2   1  15      108.58      123.72      1.57 o
  -1   1  15       35.25       40.14      1.42 o
   0   1  15       23.35       26.98      1.03 o
   1   1  15       89.75       93.91      3.68 o
 -10   2  15        1.74        0.84      0.24 o
  -9   2  15        6.02        5.51      0.40 o
  -8   2  15        3.62        3.74      0.39 o
  -7   2  15        2.51        1.75      0.40 o
  -6   2  15        2.37        1.15      0.45 o
  -5   2  15       19.24       19.20      0.77 o
  -4   2  15        6.66        6.53      0.64 o
  -3   2  15       16.92       14.70      1.08 o
  -2   2  15        0.50        0.92      0.52 o
  -1   2  15       10.07        9.63      0.59 o
   0   2  15        8.48        9.69      0.57 o
   1   2  15        0.36        0.82      0.45 o
  -9   3  15        0.01       -0.25      0.28 o
  -8   3  15        0.44        0.18      0.31 o
  -7   3  15        6.39        4.47      0.54 o
  -6   3  15       46.02       55.27      1.10 o
  -5   3  15       25.13       25.39      0.89 o
  -4   3  15       55.94       61.01      1.04 o
  -3   3  15        0.47        1.37      0.63 o
  -2   3  15      103.58      107.38      2.23 o
  -1   3  15       61.19       60.40      3.31 o
   0   3  15        1.29        1.70      0.62 o
  -8   4  15       40.09       38.08      1.10 o
  -7   4  15        0.25        0.84      0.38 o
  -6   4  15       18.04       20.35      0.68 o
  -5   4  15        0.02        0.72      0.43 o
  -4   4  15       14.79       12.82      0.74 o
  -3   4  15       13.37       13.54      1.19 o
  -2   4  15        0.11        0.53      0.79 o
  -9   0  16       52.43       61.83      2.87 o
  -8   0  16       23.64       25.61      3.29 o
  -7   0  16       59.20       67.92      4.94 o
  -6   0  16        0.23        1.27      0.71 o
  -5   0  16       70.00       67.53      1.39 o
  -4   0  16        7.26        5.52      1.01 o
  -3   0  16       15.45       14.28      0.84 o
  -2   0  16        2.38        2.55      0.89 o
  -1   0  16        3.42        5.61      1.35 o
  -9   1  16        2.19        2.19      0.34 o
  -8   1  16       11.82       11.15      0.51 o
  -7   1  16        0.00        0.11      0.44 o
  -6   1  16        0.14        0.21      0.39 o
  -5   1  16        4.16        4.78      0.57 o
  -4   1  16       10.51        9.40      0.91 o
  -3   1  16       93.94      104.40      4.73 o
  -2   1  16       16.26       18.29      0.99 o
  -1   1  16        0.06        1.89      0.61 o
  -8   2  16       55.32       57.24      2.76 o
  -7   2  16       13.77       14.46      0.75 o
  -6   2  16       30.77       31.24      1.74 o
  -5   2  16      158.11      152.40      4.18 o
  -4   2  16        9.41        9.12      0.68 o
  -3   2  16      150.94      168.92      2.65 o
  -2   2  16       19.87       20.94      0.75 o
  -7   3  16        7.04        8.59      0.46 o
  -6   3  16        2.02        3.24      0.81 o
  -5   3  16        0.00        0.71      0.37 o
  -4   3  16        6.91        6.47      0.56 o
  -3   3  16        0.59        1.22      0.48 o
  -6   1  17        3.98        1.88      0.38 o
  -5   1  17       14.96       11.58      1.01 o
 
